# Supplementary material for: Generation of a Microsporidia Species Attribute Database and Analysis of the Extensive Ecological and Phenotypic Diversity of Microsporidia
Source: mBio. 2021 Jun 29;12(3):e01490-21. doi: 10.1128/mBio.01490-21 (PMC8262960; doi:10.1128/mBio.01490-21)
Supplement: TABLE S1 [file mbio.01490-21-st001.xlsx]

## Sheet: Masterlist
Species	Duplicates in old masterlist/other sheets	Date Identified	First Identified By	Hosts Raw Data	Hosts (formatted, no experimental hosts)	Experimental Hosts	Host Environment	Host Order	Life stage (formatted)	Site Raw	Site (formatted)	Subcellular Localization	Transmission (described in literature)	Transmission (derived from site + literature transmission) (see methods)	Lesion	Vegetative Stages	Sporulation Stages	Spore Size Raw (µm)	Spore Size Average (µm)	Spore Length Range (µm)	Spore Width Range (µm)	Spore Length Average (µm) (class, condition)	Spore Width Average (µm) (class, condition)	Macrospore Size (µm) - all macrospore values already moved to length and width	Volume (µm³) (see methods)	Spore Shape (Class; Condition)	Spore Appearance	Locality	Remarks	Nucleus Raw	Nucleus (formatted) (class, condition)	Nucleus Traits	Polar Tubule Filament/Coil Diameter (μm)	Polar Tubule Appearance	Polar Tubule Notes	Polar Tubule Length Max (μm)	Polar Tubule Length Min (μm)	Actual Polar Tubule (μm)	Calculated Polar Tubule (μm) (see methods)	Polar Tubule Coils Range	Polar Tubule Coils Average	Polaroplast	Vacuole	Sporoplasm	Manubrium	Tail	Polar Cap	Exospore (μm)	Endospore (μm)
Abelspora portucalensis		1987; 1991	Azevedo		Carcinus maenas				adult									3.1-3.2 x 1.2-1.4 (fresh), 3.1±0.08 x 1.3±0.06 (stained)	3.15 x 1.3 (fresh); 3.1 x 1.3 (stained)			3.15(fresh); 3.1(stained)	1.3(fresh); 1.3(stained)		2.78737808189754 (fresh)	ellipsoid		Portugal		uninucleate	1								22.462387473167 (fresh)	5 - 6	5.5
Acarispora falculifera		2015			Falculifer rostratus					Gut epithelium of colon	Gut epithelium of colon			horizontal						3.6 (fixed)	2.6 (fixed)	3.6 (fixed)	2.6		12.7422998029602 (fixed)	broad ovoid		(Near Greifswald) Germany			1								28.5884931476671	3 - 4	3.5
Aedispora dorsalis		1997	Kilochitskii		Aedes caspius dorsalis		freshwater (in temporal water reservoir)		larva		fat body			horizontal						10 - 14.4 (live)	3.5 - 4.4 (live)	12.2 (live)	3.95 (live)		99.667288734524 (live)	pyriform		Ukraine (valley of river Bahmut)											161.320782761836 (live)	11 - 15 (5-7 + 6-8)	13
Aedispora sp.		1997			Aedes caspius		freshwater; terrestrial (found in open temporal water reservoir)		larva		fat body			horizontal						6.3 - 16.3	3.7 - 7.5	11.3	5.6		185.546650911218	broadly oval; pyriform		Ukraine (Golaya Pristan)
Agglomerata cladocera	Agglomerata cladocera (= Glugea cladocera, Microsporidium cladocera); Microsporidium cladocera	1895; 1996; 2016	Pfeiffer	[CLADOCERA] Daphnia magna and Limnetis sp. [Pfeiffer], D. magna and D. pulex [Jirovec]	Daphnia magna; Limnetis sp.; D. pulex			[CLADOCERA]			Hypoderm; adipose			horizontal		Developing stages were mentioned by Jirovec (1936).	A small uninucleate sporont develops into a plasmodium that produces sporoblasts. These develop always into 8 spores within the pansporoblast. Spores seem to be held together by mucus, for no pansporoblastic membrane could be seen [Jirovec (1936)]. Many pansporoblasts(?) with 8 spores, are packed together in the infected cell.	3-3.5 x 1.5-1.8	3.25 x 1.65			3.25	1.65		4.6328674163407		Covered with a mucous envelope that swells in water	Germany (Griswald, Heidelberg, etc.); Czechoslovakia (Lednice) .	In 1936, Jirovec said he identified the species he studied with Glugea acerinae II Pfeiffer, 1895, but, in 1942, he corrected this to Glugea cladocera II Pfeiffer. The binucleate condition of the spore excludes this species from Thelohania. Whether there is a pansporoblastic membrane, also an essential character of Thelohania, seems to be in doubt. Hazard and Oldacre think this species does not b…	Binucleate in Feulgen preparations.	1 (unclear if uninuc/binuc spores are different sizes); 2 (unclear if uninuc/binuc spores are different sizes)			anisofilar					28.5099533313274	5 - 6	5.5
Agglomerata cladocera (siberian isolate)		2016 (reorganized into this genus in 1996)			Daphnia magna					Hypoderm and adipose	Hypoderm; adipose			horizontal						4.0 (fixed)	2.3 (fixed)	4.0 (fixed)	2.3 (fixed)		11.07935009166 (fixed)	pyriform		(Novosibirsk region) Western Siberia			1								43.3539786195391 (fixed)	5 - 7	6
Agglomerata connexa		2001	Ovcharenko		Daphnia longispina		freshwater				adipose tissue (main infection site); systemic infection (except muscles and digestive tube)											4.08 -+ 0.27 (fresh); 3.37 -+ 0.34 (stained)	2.72 -+ 0.24 (fresh); 1.97 -+ 0.63 (stained)		15.8050761800567 (fresh)	pyriform		Poland			1								51.2707921065854 (fresh)	5 - 7	6
Agglomerata lacrima		2001			Acanthocyclops vernalis						hypodermal; adipose			horizontal						4.2-4.6 um (fresh); 3.7 ± 0.2 um (fixed)	2.4-2.8 um (fresh); 1.6 ± 0.2 um (fixed)	4.4 um (fresh); 3.7 ± 0.2 um (fixed)	2.6 um (fresh); 1.6 ± 0.2 um (fixed)		15.5739219813958 (fresh)	pyriform		Sweden			1								49.0088453960008 (fresh)	6	6
Agglomerata volgensae		2000			Daphnia magna						hypodermal; adipose	cytoplasm		horizontal						3.1-3.7 um	1.7-2.0 um	3.4 um	1.85 um		6.0928571522496	pyriform		Russia			1								31.9657052502761	5-6	5.5
Agmasoma aquinoae		1988	Enriquez		Penaeus merguiensis													1.5-2.2 x 2.4-3.6 (fresh). Macrospores 2.2-3.6 x 5.1-6.6	1.85 x 3 (fresh)			3 (normal spores, fresh); 5.85 (macrospores)	1.85(normal spores, fresh); 2.9 (macrospores)		5.37605042845553 (normal spores, fresh); 25.7602743612729 (macrospores, fresh)	pyriform		Philippines		uninucleate	1 (normal spores); 1 (macrospores)
Agmasoma penaei	Agmasoma penaei (Sprague, 1950); Agmasoma penaei	1950; 1979; 1975; 1994; 2015	Sprague; Hazard & Oldacre		Litopenaeus setiferus (type host); Penaeus indicus; Penaeus notialis; Penaeus duorarum			[DECAPODA]			gonad; hepatopancreas (of Penaeus notialis); heart (of Penaeus notialis); intestines (of Penaeus notialis); nervous system (of Penaeus notialis); muscles (of Penaeus notialis); ovary			both			Pansporoblast produces 8 spores			2.7 - 4.2 (normal spores, fresh, Sokolova); 6 - 7 (macrospores, unknown condition, Sprague); 4.7 - 7 (macrospores, unknown condition, Sokolova)	1.5 - 2.7 (normal spores, fresh, Sokolova); 2.5 - 4.2 (macrospores, unknown condition, Sprague); 2.5 - 3.13 (macrospores, unknown condition, Sokolova)	4 (normal spores, unknown condition, Sprague); 3.5 ± 0.0 (normal spores, fresh, Sokolova); 6.5 (macrospores, unknown condition, Sprague); 5.8 ± 0.16 (macrospores, unknown condition, Sokolova)	2.2 (normal spores, unknown condition, Sprague); 2 ± 0.02 (normal spores, fresh, Sokolova); 3.35 (macrospores, unknown condition, Sprague); 2.8 ± 0.01 (macrospores, unknown condition, Sokolova)		7.33038285837618 (normal spores, fresh, Sokolova); 23.8090835240058 (macrospores, unknown condition, Sokolova)	pyriform	thicker proximal half tapering abruptly to a thinner distal half	U.S.A. (vicinity of Grand Isle, Louisiana; Biscayne Bay); South Africa; Gulf of Mexico	Type species by monotony		1 (normal spores)							70 (normal spores)	47.1238898038469 (normal spores, fresh, Sokolova)	7.5 (2–3 + 4–6 coils) (normal spores)	7.5 (normal spores, from Sokolova)
Alfvenia ceriodaphniae		1991			Ceriodaphniae						Hypodermis			horizontal								4.5 (live)	3.3 (live)		25.6589579981946 (live)	ovoid		Lithuania			1									8-9
Alfvenia sibirica		2016			Cyclops sp.					Hypoderm and adipose	Hypoderm; adipose			horizontal						3.6 ± 0.05 (fixed)	2.0 ± 0.04 (fixed)	3.6 ± 0.05 (fixed)	2.0 ± 0.04 (fixed)		7.5398223686155 (fixed)	oval		(lake Krotova Lyaga, Karasuk District, Novosibirsk region, South-Western Siberia) Russia			1								56.5486677646163 (fixed)	8-10	9
Alloglugea bufonis		1995			Bufo marinus				tadpole; adult (metamorphosing toad)		intestines (lamina propria); liver (reticuloendothelial cells, blood vessels); spleen (primary infection site); kidney (glomeruli, primary infection site); macrophages; phagocytes			horizontal						1.3 - 1.6 (fixed)	0.6 - 0.8 (fixed)	1.45 (fixed)	0.7 (fixed)		0.372016930062591 (fixed)	oval					1								12.0951317163207 (fixed)	5 - 6	5.5
Amazonspora hassar		2003			Hassar orestis						gills	cytoplasm		horizontal						2.69 ± 0.45 um	1.78 ± 0.18 um	2.69 ± 0.45 um	1.78 ± 0.18 um		4.4626302700292	oval		Brazil			1								41.9402619254237	7-8	7.5
Amblyospora abserrati		1994			Aedes abserratus	Acanthocyclops vernalis			larva		fat body		vertical (transovarian)	both								7 ± 0.4 (meiospore, live); 6.2 ± 0.6 (meiospore, preserved)	5.1 ± 0.2 (meiospore, live); 4.9 ± 0.6 (meiospore, preserved)		95.3316290731823 (meiospore, live)	cordiform in sagittal section (meiospore); broadly rounded posterior (meiospore)		U.S.A. (A permanent pond in Cornwall, Connecticut; Hamden and Granby, Connecticut)			1			anisofilar					176.243347866387 (meiospore, live)	3 - 3.5 (broad proximal coils); 7 - 9 (narrow distal coils)	11 (3.5 broad proximal, 7.5 narrow distal)
Amblyospora aestiva		1996			Aedes dorsalis; Aedes caspius				larva		fat body			horizontal				4.02±0.38 x 2.91±0.28	4.02 x 2.91			4.02	2.91		17.8242249024087	ellipsoidal		Ukraine			1								45.7101731097315	4 - 6	5
Amblyospora alajense		1988			Tetisimulium alajense				larva											3.7 - 5 (normal spores, fixed); 5.6 - 6.2 (binucleate spores, fixed)	1.8 - 2 (normal spores, fixed); 3.7 - 4.3 (binucleate spores, fixed)	4.35 (normal spores, fixed); 5.9 (binucleate spores, fixed)	1.9 (normal spores, fixed); 4 (binucleate spores, fixed)		8.22233337260788 (normal spores, fixed); 49.4277244164794 (binucleate spores, fixed)	pyriform		Uzbekistan			1 (normal spores); 2 (binucleate spores)
Amblyospora albifasciati		1994			Aedes albifasciatus (= Ochlerotatus albifasciatus)				larva				horizontal; vertical	both								7.2 ± 0.3 (meiospore, fresh); 6.1 ± 0.9 (meiospore, fixed)	4.4 ± 0.4 (meiospore, fresh); 4.2 ± 0.4 (meiospore, fixed)		72.9854805281981 (meiospore, fresh)	elongate-oval (meiospore, fresh); attenuated anteriorly and posteriorly (meiospore, fresh); collapsed (meiospore, stained)		Argentina (Punta Lara, Buenos Aires)			1			anisofilar					152.053084433746 (meiospore, fresh)	4 - 5 (proximal coils); 6 - 8 (distal coils)	11 (4.5 broad, 6.5 narrow)
Amblyospora amphipodae		1975	Hazard & Oldacre	Crangonyx richmondensis	Crangonyx richmondensis			[AMPHIPODA]		hepatopancreas	hepatopancreas			horizontal	Whitish discolorations of hepatopancreas noted		Octosporous. Granules of moderate size appear during sporogony, persist after spores become mature, and then some tubules are also present	spores of first sporulation sequence: 4.35 - 5.46 x 3.02 - 3.39 (fresh); spores of second sporulation sequence: 9.06 - 10.3 x 3.55 - 3.76		4.35 - 5.46 (fresh, spores of first sporulation sequence); 9.06 - 10.3 (spores of second sporulation sequence)	3.02 - 3.39 (fresh, spores of first sporulation sequence); 3.55 - 3.76 (spores of second sporulation sequence)	4.91 (fresh, spores of first sporulation sequence); 9.68 (spores of second sporulation sequence)	3.21 (fresh, spores of first sporulation sequence); 3.66 (spores of second sporulation sequence)		26.4905014452843 (fresh, spores of first sporulation sequence); 67.8947432613563 (spores of second sporulation sequence)	broadly (spores of first sporulation sequence); oval (spores of first sporulation sequence); ends equally truncate (spores of first sporulation sequence); conical (spores of second sporulation sequence)	no mucous envelope (spores of first sporulation sequence)	U.S.A. (Florida)			2 (unclear whether this applies to one or both classes)			first 3 -1 / 2-4 coils broad and rest narrow (spores of first sporulation sequence)					90.7606117622091 (fresh, spores of first sporulation sequence); 459.929164485546 (spores of second sporulation sequence)		9 (spores of first sporulation sequence); 40 (spores of second sporulation sequence)							thin exospore layer (spores of second sporulation sequence)
Amblyospora auriferi		1994			Aedes aurifer				larva		fat body		vertical (transovarian)	both								4.5 ± 0.4 (meiospore, preserved)	3.1 ± 0.2 (meiospore, preserved)		22.6430290507484 (meiospore, preserved)	cordiform in sagittal section (meiospore); broadly rounded posterior (meiospore)		U.S.A. (A temporary vernal pool in Cornwall, Connecticut)			1			anisofilar					111.997778100476 (meiospore, preserved)	2.5 - 3.5 (broad proximal coils); 7.5 - 9.5 (narrow distal coils)	11.5 (3 broad proximal, 8.5 narrow distal)
Amblyospora bakcharia		2012			Ochlerotatus excrucians				larva	Adipose in larvae	Adipose in larvae			horizontal						5.4 ± 0.6 um (fixed)	3.5 ± 0.6 um (fixed)	5.4 ± 0.6 um (fixed)	3.5 ± 0.6 um (fixed)		34.6360590058275 (fixed)	Broadly ovoid		(pool near the village of Bakchar, Tomsk region, Western Siberia) Russia			1								142.942465738336 (fixed)	4.5 proximal, 8.5 distal	13
Amblyospora baritia		2012			Ochlerotatus excrucians				larva	Adipose in larvae	Adipose in larvae			horizontal						6.1 ± 0.6 um (fixed)	4.1 ± 0.5 um (fixed)	6.1 ± 0.6 um (fixed)	4.1		53.6903420486251 (fixed)	Broadly ovoid		(pool near the village of Ursk, Kemerovo region, Western Siberia) Russia			1								257.610597594363	5 proximal, 15 distal	20
Amblyospora benigna		1962; 1975	Kellen & Wills; Hazard & Oldacre	Culex apicalis	Culex apicalis			[DIPTERA-CULICIDAE]	larva	hemocoel; adipose tissue	hemocoel; adipose tissue			horizontal	One or 2 minute localized areas of infection were visible only when the host was viewed under a microscope	Concerning some or all of 8 species described, the authors said they saw uninucleate or binucleate, rarely quadrinucleate, schizonts.	Sporont produces 8 spores	4.15 x 2.68 (fresh); 4.02 x 2.95 (stained)				4.15 (fresh); 4.02 (stained)	2.68 (fresh); 2.95 (stained)		15.6068877603075 (fresh)			U.S.A. (California)	Hazard and Oldacre said that stages in the adult female are unknown
Amblyospora bicortex		1969; 1975	Baudoin; Hazard & Oldacre	Phryganea grandis; Trichostegia minor	Phryganea grandis; Trichostegia minor			[TRICHOPTERA]	larva	general infection	general infection						Electron microscopy revealed a system of tubules grouped around the sporoblasts within the pansporoblast	7.5 x 5.5				7.5	5.5		118.791472213864	ovoid		France (near Lake Chamboa)	Hazard and Oldacre believe the spores seen in Thelohania minor were one of two spore forms belonging to Amblyospora trichostegiae (Baudoin, 1969)									150										thick exospore; irregular surface
Amblyospora bogashovia		2012			Ochlerotatus excrucians				larva	Adipose in larvae	Adipose in larvae			horizontal						6.4 - 7.8 um (fixed)	5.4 – 5.5 um (fixed)	7.1 (fixed)	5.45 (fixed)		110.42056768868 (fixed)	Broadly ovoid		(pool in Tomsk region, Western Siberia) Russia			1								222.581839506837 (fixed)	4.5 prox., 8.5 distal	13
Amblyospora bolinasae		1962; 1975	Kellen & Wills; Hazard & Oldacre	Aedes squamiger	Aedes squamiger			[DIPTERA-CULICIDAE]	larva	hemocoel; fat body	hemocoel; fat body			horizontal	Heavily infected larvae had mottled appearance	Concerning some or all of 8 species studied, the authors said they saw uninucleate and binucleate, rarely quadrinucleate, schizonts.	Sporont usually produced 8 spores, sometimes 4					6.89 (fresh); 5.70 (stained)	4.85 (fresh); 4.45 (stained)		84.8596666511857 (fresh)			U.S.A. (California)
Amblyospora bracteata		1913; 1975	Strickland; Hazard & Oldacre	Simulium bracteatum (should be Simulium aureum, according to Hazard & Oldacre); Simulium sp.; Simulium maculatum; Simulium vittatum; Simulium monticola; Simulium ornatum; Simulium variegatum; Simulium aureum; Simulium venustum; Simulium hirtipes; Simulium ocraceum	Simulium bracteatum (should be Simulium aureum, according to Hazard & Oldacre); Simulium sp.; Simulium maculatum; Simulium vittatum; Simulium monticola; Simulium ornatum; Simulium variegatum; Simulium aureum; Simulium venustum; Simulium hirtipes; Simulium ocraceum			[DIPTERA-SIMULIIDAE]	larva (of Simulium bracteatum, Simulium hirtipes)	fat body (of Simulium bracteatum, Simulium hirtipes)	fat body (of Simulium bracteatum, Simulium hirtipes)			horizontal		Very little reliable data. Strickland mistook the hypertrophied host cells for myxosporidiums. Debaisieux and Gastaldi found a few plasmodia and many diplocarya. A zygote was formed by fusion of paired nuclei	Sporont develops into 8 sporoblasts and these transform into 8 spores. The pansporoblastic membrane normally persists until spores are formed and then disappears [Strickland]. Liu et al. (1971) studied the fine structure of the pansporoblastic membrane and its contents	3.5 x 2.5; 3 x 2.5 - 2.7			2.5 - 2.7	3.25 (avg of all entries)	2.55 (avg of all entries)		11.0652783745658 (avg of all entries)	ovoid; short-elliptical		Brazil; U.S.A. (Boston); Belgium (Louvain); Belgain Congo; Czechoslovakia (near Prague and Chotebor); Canada (Ontario); France (Montpellier)	1904 is usually given as the date when the name Nosema simulii was proposed. Lutz and Splendore actually described three forms of this "species" in 1904, but they did not apply this name to them until 1908. The name simulii was reserved for the S form by Jirovec in 1943 (see Pleistophora simulii). Hazard and Oldacre mentioned only one host, S. aureum. They feel that the microsporidia reported in …									35
Amblyospora burlaki		2000			Culex pipiens															4.8 um	3.5 um	4.8 um	3.5 um		30.78760800518			Siberia											98.9601685880785		9
Amblyospora californica		1960; 1975	Kellen & Lipa; Hazard & Oldacre	Culex tarsalis; Culex tarsalis x Culex erythrothorax hybrid (experimental host); Culex tarsalis x Culex peus hybrid (experimental host)	Culex tarsalis	Culex tarsalis x Culex erythrothorax hybrid; Culex tarsalis x Culex peus hybrid		[DIPTERA-CULICIDAE]	larva (of Culex tarsalis); adult (of Culex tarsalis)	adipose tissue (of Culex tarsalis); ova (of female Culex tarsalis)	adipose tissue (of Culex tarsalis); ova (of female Culex tarsalis)			both		Young schizonts uninucleate. Older schizonts have "twin nuclei" [diplocarya]. Autogamy occurs to produce a sporont nucleus	[In the male host] The sporont develops into a sporogonial plasmodium that produces 8 sporoblasts and, finally, 8 spores within a pansporoblastic membrane. These stages do not occur in the female [K. & W. (1963)]. In the adult female the diplocarya develop into isolated spores	octospore: 6.8 - 10.4 x 5.0 - 6.5 (fresh), 5.45 - 8.72 x 4.3 - 5.4 (stained); monospore: 12.86 x 3.75		6.8 - 10.4 (octospores, fresh); 5.45 - 8.72 (octospores, stained)	5 - 6.5 (octospores, fresh); 4.3 - 5.4 (octospores, stained)	8.6 (octospores, fresh); 7.09 (octospores, stained); 12.86 (monospores)	5.75 (octospores, fresh); 4.85 (octospores, stained); 3.75 (monospores)		148.878766856681 (octospores, fresh); 94.6895660746049 (monospores)	ovate (octospore); crescent-shaped (monospore)		U.S.A. (California)	Transmission is transovarian. Electron microscopy by Kudo and Daniels demonstrated that the octospore has shape typical of Thelohania and unlike that of Parathelohania. Kellen et al. (1966), finding that the parasite does not develop normally in the hybrid hosts, concluded that it is probably host specific. Type species by original designation.	elongated (octospore)	1 (octospore); 2 (monospore)					156	57	106.5 (octospore)
Amblyospora callosa		1975	Hazard & Oldacre	Rhyacophila fuscula	Rhyacophila fuscula			[TRICHOPTERA]	larva	adipose tissue	adipose tissue			horizontal			One sequence results in 8 spores within a rather persistent pansporoblastic membrane; sporogony accompanied by formation of large and minute granules. Another sequence ends with isolated spores.	"those of one sequence": 2.32 - 2.92 x 2.07 - 2.49 (preserved); "those of other sequence": 3.02 - 4.08 x 1.64 - 2.60		2.32 - 2.92 (preserved, "those of one sequence"); 3.02 - 4.08 ("those of another sequence")	2.07 - 2.49 (preserved, "those of one sequence"); 1.64 - 2.60 ("those of another sequence")	2.62 (preserved, "those of one sequence"); 3.55 ("those of another sequence")	2.28 (preserved, "those of one sequence"); 2.12 ("those of another sequence")		7.13131479268391 (preserved, "those of one sequence"); 8.35408129652393 ("those of another sequence")	truncate at both ends ("those of one sequence"); similar to those of A. amphipodae but smaller ("those of other sequence")	thick expospore and thinner endospore ("those of one sequence"); similar to those of A. amphipodae, but smaller ("those of other sequence")	U.S.A. (Massachusetts)						5 thick proximal coils and 6 narrow distal coils ("those of one sequence")					78.791143752032 (preserved, "those of one sequence"); 99.9026463841554 ("those of another sequence")		11 ("those of one sequence"); 15 ("those of other sequence)							thick ("those of one sequence")	thin ("those of one sequence")
Amblyospora campbelli		1962; 1975	Kellen & Wills; Hazard & Oldacre	Culiseta incidens	Culiseta incidens			[DIPTERA-CULICIDAE]	larva	hemocoel	hemocoel			horizontal		Concerning some or all of 8 species described, the authors said they saw uninucleate and binucleate, rarely quadrinucleate, schizonts	Sporonts usually produce 8, sometimes 4 spores.	6.01 x 4.13 (fresh); 5.47 x 3.38 (stained)		6.01 (fresh); 5.47 (stained)	4.13 (fresh); 3.38 (stained)	6.01 (fresh); 5.47 (stained)	4.13 (fresh); 3.38 (stained)		53.6751414525708 (fresh)			U.S.A. (California)	E. I. Hazard (personal communication) believes that infection said by Kellen and Wills to be in the hemocoel were actually in the fat body
Amblyospora camposi		2000			Culex renatoi (1); Paracyclops fimbriatus fimbriatus (2)						adipose (1); ovarian (1, 2)	cytoplasm (1, 2)	vertical (1); horizontal (1,2)	both						10.7 ± 0.35 um (c1; fresh), 9.2 ± 0.49 um (c1; fixed), 7.86 ± 0.68 um (c2; fresh), 5.8 ± 0.4 um (c3; fresh), 4.56 ± 0.54 um (c3; fixed)	3.85 ± 0.1 um (c1; fresh), 3.4 ± 0.4 um (c1; fixed), 2.96 ± 0.34 um (c2; fresh), 4.1 ± 0.4 um (c3; fresh), 3.11 ± 0.47 um (c3; fixed)	10.7 ± 0.35 um (c1, fresh); 9.2 ± 0.49 um (c1, fixed); 7.86 ± 0.68 um (c2, fresh); 5.8 ± 0.4 um (c3, fresh); 4.56 ± 0.54 um (c3, fixed)	3.85 ± 0.1 um (c1, fresh); 3.4 ± 0.4 um (c1, fixed); 2.96 ± 0.34 um (c2, fresh); 4.1 ± 0.4 um (c3, fresh); 3.11 ± 0.47 um (c3, fixed)		83.0431585089719 (c1, fresh); 36.0582454337369 (c2, fresh); 51.0498334232829 (c3, fresh)	pyriform (c1); oval (c2);		Argentina			1 (c1); 2 (c2); 1 (c3)								90.7134878724053 (c1, fresh); 109.484503977604 (c3, fresh)	7-8 (c1), 8-9 (c3)	7.5 (c1); 8.5 (c3)
Amblyospora canadensis		1965; 1975	Wills & Beaudoin; Hazard & Oldacre	Aedes canadensis	Aedes canadensis			[DIPTERA-CULICIDAE]	larva	adipose tissue	adipose tissue			horizontal			Sporont produces 8 spores	5.42 x 1.19 (stained)				5.42 (stained)	1.19 (stained)		4.01875778559615 (stained)			U.S.A. (Pennsylvania and Maryland)
Amblyospora cantansi		1995			Aedes cantans (type host); Aedes flavescens; Aedes euedes				larva (IV instar)		fat body; oenocytes			horizontal						6 - 6.3 (normal spores); 9 - 10 (macrospores)	3.8 - 4.8 (normal spores); 5 - 6 (macrospores)	6.15 (normal spores); 9.5 (macrospores)	4.3 (normal spores); 5.5 (macrospores)		59.5402493689972 (normal spores); 150.469198137561 (macrospores)	egg-shaped		Ukraine (Kiev and Chernigovsk)							125 (max tube length, removed calc pf values as was larger than this max)	125 (max)			155.351756720015 (normal spores)	10 - 13 coils (3 - 5 + 5 - 6 + 2, normal spores?)	11.5 (normal spores?)
Amblyospora caspius		2000			Aedes caspius															4.8 um	3.6 um	4.8 um	3.6 um		32.572032632419			Siberia											158.336269740926	14	14
Amblyospora cataphyllus		1992			Aedes cataphylla				larva (males)		fat body			horizontal						6.3 - 7.5 (live); 5.6 - 5.9 (fixed)	4.5 - 5 (live); 3.8 - 4.8 (fixed)	6.8 (live); 5.75 (fixed)	4.8 (live); 4.2 (fixed)		82.0332673705367 (live)	oval; elongate-oval		Ukraine (Kiev); Ukraine (Cernigov)			1 (unclear if uninuc/binuc spores are different size); 2 (rarely, unclear if uninuc/binuc spores are different size)			anisofilar				125	286.513250007389 (live)	18 - 20 (3 - 5 coils in basal end, 14 - 16 in distal end)	19
Amblyospora certa		1996			Aedes cinereus				larva		fat body			horizontal				4.97±0.14 x 2.54±0.06	4.97 x 2.54			4.97	2.54		16.7889078074304	ellipsoidal		Ukraine			1								47.8778720407084		6
Amblyospora chulymia		2012			Ochlerotatus caspius				larva	Adipose in larvae	Adipose in larvae			horizontal						5.9 ± 0.6 um (fixed)	4.7 ± 0.6 um (fixed)	5.9 ± 0.6 um (fixed)	4.7		68.2411520225019 (fixed)	Broadly ovoid		(pool in Tomsk region, Western Siberia) Russia			1								169.803082926528	4 prox., 7.5 distal	11.5
Amblyospora cinerei		1994			Aedes cinereus	Acanthocyclops vernalis			larva		fat body		vertical (transovarian)	both								6.8 ± 0.6 (meiospore, live); 5.9 ± 0.6 (meiospore, preserved)	4.9 ± 0.4 (meiospore, live); 4.4 ± 0.7 (meiospore, preserved)		85.4869248943831 (meiospore, live)	cordiform in sagittal section (meiospore); broadly rounded posterior (meiospore)		U.S.A. (A temporary vernal pool in Cornwall, Connecticut; Hamden, Connecticut; Granby, Connecticut; Voluntown, Connecticut; Nevada)			1			anisofilar					215.51325603626 (meiospore, live)	3 - 4.5 (broad proximal coils); 9.5 - 11 (narrow distal coils)	14 (4 broad proximal, 10 narrow distal)
Amblyospora coluzzii		1981	Weiser		Anopheles gambiae													3-4 x 2.4-3	3.5 x 2.7			3.5	2.7		13.3596227593906	Oval		Nigeria		uninucleate	1
Amblyospora connecticus		1988; 1990	Andreadis		Aedes cantator; Acanthocyclops vernalis (intermediate host)				larva; adult									8-9 x 3-3.2	8.5 x 3.1			8.5	3.1		42.770165984747	elongate		U.S.A. (Connecticut)		binucleate	2								92.5199036482194	9 - 10	9.5
Amblyospora conopsa		1992			Aedes sticticus (type host); Aedes flavescens				larva		fat body			horizontal						5.5 - 6.8	3.6 - 4	6.2	3.8		46.8767511817645	egg-shaped		Ukraine (Kiev)			1								131.318572920053		11
Amblyospora criniferis		1994			Aedes crinifer (= Ochlerotatus crinifer)				larva		fat body		horizontal; vertical	both								4.6 ± 0.2 (meiospore, fresh); 4.2 ± 0.5 (meiospore, fixed)	3.6 ± 0.2 (meiospore, fresh); 3.5 ± 0.2 (meiospore, fixed)		31.2148646060682 (meiospore, fresh)	short ovoid (meiospore, fresh); broadly rounded posterior (meiospore, fresh); collapsed (meiospore, stained)		Argentina (Punta Lara, Buenos Aires)			1			anisofilar					56.5486677646163 (meiospore, fresh)	1- 3 (broad proximal coils); 2 - 4 (narrow distal coils)	5 (2 broad proximal, 3 narrow distal)
Amblyospora dakarensis		1997			Culex tritaeniorhynchus				larva		fat body			horizontal						7.8 - 9.6 (meiospores, fresh); 10.2 - 15.1 (macrospores); 11.3 - 13.6 (elongated spores); 14.5 - 16.9 (pyriform spores)	6 - 7.8 (meiospores, fresh); 7.8 - 9 (macrospores); 5.8 - 7.3 (elongated spores); 8.6 - 10.1 (pyriform spores)	8.57 ± 0.61 (meiospores, fresh); 12.3 (macrospores); 12 (elongated spores); 15 (pyriform spores)	6.6 ± 0.55 (meiospores, fresh); 8.1 (macrospores); 6.6 (elongated spores); 9 (pyriform spores)		195.46424003958 (meiospores, fresh); 422.545782704154 (macrospores); 273.695551980743 (elongated spores); 636.172512351933 (pyriform spores)	ovoid (meiospores, macrospores); elongated; pyriform		Senegal			1 (meiospores); 2 (macrospores); 2 (elongated spores); 2 (pyriform spores)			anisofilar; isofilar (only pyriform spores)					151.361934049956 (meiospores, fresh); 178.128303458541 (macrospores); 186.610603623234 (elongated spores); 197.920337176157 (pyriform spores)	7 - 7.5 (meiospores, 4 broad proximal, 3 - 3.5 narrow distal); 7 (macrospores and pyriform spores); 9 (elongated spores)	7.3 (meiospores); 7 (macrospores); 9 (elongated spores); 7 (pyriform spores)
Amblyospora dissimilis		1995			Aedes cantans (type host); Aedes cyprius; Aedes behningi; Aedes excrucians; Aedes vexans; Culiseta annulata; Culex territans				larva		fat body; oenocytes			horizontal						6 - 7 (live)	3.8 - 5.3 (live)	6.5 (live)	4.55 (live)		70.4587237368546 (live)	egg-shaped		Ukraine (Chernigovsk region)								70	60	65	107.206849303752 (live)	7 - 8	7.5
Amblyospora dolosi		1994; 1998			Culex dolosus; Metacyclops mendocinus (intermediate host)				larva		fat body (of Culex dolosus); ovary (of Metacyclops mendocinus)		horizontal (both hosts); vertical (also implied for C. sitiens & C. dolosus, [Amblyospora and Thelohania] 'affect two generations of the mosquito', Garcia et al. 1994)	both								9.3 ± 0.3 (meiospore of Culex dolosus, fresh); 11.6 (macrospore of Culex dolosus, fresh); 8.8 ± 0.4 (meiospore of Culex dolosus, fixed); 14.3 ± 0.6 (in Metacyclops mendocinus, fresh); 12 ± 0.5 (in Metacyclops mendocinus, stained)	5.4 ± 0.3 (meiospore of Culex dolosus, fresh); 5.8 (macrospore of Culex dolosus, fresh); 4.9 ± 0.3 (meiospore of Culex dolosus, fixed); 3.8 ± 0.2 (in Metacyclops mendocinus, fresh); 3.3 ± 0.5 (in Metacyclops mendocinus, stained)		141.993704756951 (meiospore of Culex dolosus, fresh); 204.320808609071 (macrospore of Culex dolosus, fresh); 108.118958370844 (in Metacyclops mendocinus, fresh)	ovoid (meiospore of Culex dolosus, fresh); attenuated anteriorly (meiospore of Culex dolosus, fresh); broadly rounded posterior (meiospore of Culex dolosus, fresh); collapsed (meiospore of Culex dolosus, stained); lanceolate (in Metacyclops mendocinus); curved (in Metacyclops mendocinus)		Argentina (Punta Lara, Buenos Aires)			1 (meiospore of Culex dolosus); 1 (macrospore of Culex dolosus); 1 (in Metacyclops mendocinus)			anisofilar (in Culex dolosis); isofilar (in Metacyclops mendocinus)					169.646003293849 (meiospore of Culex dolosus, fresh); 149.225651045515 (in Metacyclops mendocinus, fresh)	12 - 13 (in Metacyclops mendocinus)	10 (meiospore of Culex dolosus, 4 broad proximal, 6 narrow distal); 12.5 (in Metacyclops mendocinus)
Amblyospora dyxenoides		1988; 1990			Culex annulirostris; Mesocyclops sp. (intermediate host); Mesocyclops albicans (intermediate host)				larva (of Culex annulirostris); adult (females if in Culex annulirostris)				horizontal	horizontal								5.4 ± 0.4 (meiospores in Culex annulirostris larva, stained); 9.6 ± 0.9 (binucleate spores in adult female Culex annulirostris, stained); 11.3 ± 3.1 (uninucleate spores in Mesocyclops sp., stained)	4 ± 0.3 (meiospores in Culex annulirostris larva, stained); 3.1 ± 0.4 (binucleate spores in adult female Culex annulirostris, stained); 3.9 ± 0.8 (uninucleate spores in Mesocyclops sp., stained)		45.238934211693 (meiospores in Culex annulirostris larva, stained); 48.3051286415967 (binucleate spores in adult female Culex annulirostris, stained); 89.9924923584064 (uninucleate spores in Mesocyclops sp., stained)			Australia			1 (meiospores in Culex annulirostris larva); 2 (binucleate spores in adult female Culex annulirostris); 1 (uninucleate spores in Mesocyclops sp.)
Amblyospora egypti		1991			Culex pipiens				larva; adult		fat body			horizontal														Egypt			1			anisofilar						6 - 8 (3 - 4 broad coils, 3 - 4 narrow coils)	7
Amblyospora excrucii		1994			Aedes excrucians				larva (mostly males)		fat body		vertical (transovarian)	both								6.8 ± 0.3 (meiospore, live); 6.3 ± 0.8 (meiospore, preserved)	4.8 ± 0.2 (meiospore, live); 5.2 ± 1 (meiospore, preserved)		82.0332673705367 (meiospore, live)	cordiform in sagittal section (meiospore); broadly rounded posterior (meiospore)		U.S.A. (A temporary vernal pool in Hamden, Connecticut; Granby, Connecticut; Alaska)			1			anisofilar					196.035381584003 (meiospore, live)	3 - 3.5 (broad proximal coils); 8.5 - 11 (narrow distal coils)	13 (3 broad proximal, 10 narrow distal)
Amblyospora ferocis (Amblyospora ferocious)		1994			Psorophora ferox (= Janthinosoma ferox)				larva		fat body		horizontal; vertical	both								5.6 ± 0.2 (meiospore, fresh); 5.4 ± 0.4 (meiospore, fixed)	4.1 ± 0.2 (meiospore, fresh); 4 ± 0.2 (meiospore, fixed)		49.2894943397214 (meiospore, fresh)	ovoid (meiospore, fresh); attenuated anteriorly (meiospore, fresh); broadly rounded posterior (meiospore, fresh); collapsed (meiospore, stained)		Argentina (Punta Lara, Buenos Aires)			1			anisofilar					103.044239037745 (meiospore, fresh)	3 - 5 (large broad proximal); 3 - 5 (small narrow distal coils)	8 (4 large broad proximal, 3 small narrow distal)
Amblyospora firma		1996			Aedes punctor				larva		fat body			horizontal				6.97±0.48 x 4.9±0.11	6.97 x 4.9			6.97	4.9		87.6240980167426	ellipsoidal		Ukraine			1								177.028746029785	10 - 13	11.5
Amblyospora flavescens		2005			Aedes sp. (1); Culex sp. (2)						adipose			horizontal						6.31 ± 0.1 um (fixed)	4.24 ± 0.1 um (fixed)	6.31 ± 0.1 um (fixed)	4.24 ± 0.1 um (fixed)		59.3963413871166 (fixed)	egg-shaped		Siberia											139.863704937818 (fixed)	10-11	10.5
Amblyospora gigantea		1962; 1975	Kellen & Wills; Hazard & Oldacre	Culex erythrothorax	Culex erythrothorax			[DIPTERA-CULICIDAE]	larva	hemocoel; fat body (?)	hemocoel; fat body (?)			horizontal	Heavily infected larva opaque white	Concerning some or all of 8 species studied, the authors said they saw uninucleate and binucleate, rarely quadrinucleate, schizonts	Sporont usually produced 8 spores, sometimes 4.	8.10 x 5.48 (fresh); 6.69 x 5.18 (stained)				8.10 (fresh); 6.69 (stained)	5.48 (fresh); 5.18 (stained)		127.36343343289 (fresh)			U.S.A. (California)	E. I. Hazard (personal communication) believes that infection said by Kellen and Wills to be in the hemocoel were actually in the fat body.
Amblyospora hristinia		2012			Ochlerotatus communis				larva	Adipose in larvae	Adipose in larvae			horizontal						6.8 ± 0.6 um (fixed)	5.1 ± 0.5 um (fixed)	6.8 ± 0.6 um (fixed)	5.1 ± 0.5 um (fixed)		92.6078682425199 (fixed)	broadly ovoid		(pool near the village of Ursk, Komerovo region, Western Siberia) Russia			1								256.353960532927 (fixed)	3 prox., 13 distal	16
Amblyospora indicola		1984; 1990			Culex sitiens; Apocyclops sp. (intermediate host)				larva (of Culex sitiens); adult (mostly females in Culex sitiens)		fat body (of Culex sitiens larva); ovary (Apocyclops sp.)		horizontal; vertical (transovarian, both hosts)	both								5.2 ± 0.4 (meiospores in Culex sitiens larva, stained); 9.6 ± 1.2 (binucleate spores in adult female Culex sitiens, stained); 12.4 ± 3.8 (uninucleate spores in Apocyclops sp., stained)	4 ± 0.4 (meiospores in Culex sitiens larva, stained); 3.3 ± 0.3 (binucleate spores in adult female Culex sitiens, stained); 3.8 ± 0.7 (uninucleate spores in Apocyclops sp., stained)		43.5634181297785 (meiospores in Culex sitiens larva, stained); 54.7391103961485 (binucleate spores in adult female Culex sitiens, stained); 93.753502363529 (uninucleate spores in Apocyclops sp., stained)			Australia; India (Pondicherry)			1 (meiospores in Culex sitiens larva; 2 (binucleate spores in adult female Culex sitiens); 1 (uninucleate spores in Apocyclops sp.)
Amblyospora indubitantis		1994			Mansonia indubitans (= Mansonia indubitans)				larva		fat body		horizontal; vertical	both								8.9 ± 0.3 (meiospore, fresh); 8.1 ± 0.5 (meiospore, fixed)	7.2 ± 0.4 (meiospore, fresh); 6.8 ± 0.4 (meiospore, fixed)		241.575908690441 (meiospore, fresh)	ovoid (meiospore, fresh); attenuated anteriorly (meiospore, fresh); broadly rounded posterior (meiospore, fresh); collapsed (meiospore, stained)		Argentina (Punta Lara, Buenos Aires)			1			anisofilar					192.265470399695 (meiospore, fresh)	3 - 5 (broad proximal); 3 - 5 (narrow distal coils)	8.5 (4 broad proximal, 4.5 narrow distal)
Amblyospora inimica		1962; 1975	Kellen & Wills; Hazard & Oldacre	Culiseta inornata	Culiseta inornata			[DIPTERA-CULICIDAE]	larva	hemocoel; fat body (?)	hemocoel; fat body (?)			horizontal	Infected larvae swollen and grayish-white	Concerning some or all of 8 species described, the authors said they saw uninucleate and binucleate, rarely quadrinucleate, sporonts	Sporont usually produced 8 spores, sometimes 4.	5.73 x 3.92 (fresh); 5.43 x 4.11 (stained)				5.73 (fresh); 5.43 (stained)	3.92 (fresh); 4.11 (stained)		46.1025957312767 (fresh)			U.S.A. (California)	E. I. Hazard (personal communication) believes that infections said by Kellen and Wills to be in the hemocoel were actually in the fat body
Amblyospora jurginia		2012			Ochlerotatus excrucians				larva	Adipose in larvae	Adipose in larvae			horizontal						5.3 ± 0.5 um (fixed)	3.8 ± 0.4 (fixed)	5.3 ± 0.5 um (fixed)	3.8 ± 0.4 (fixed)		40.072061494089 (fixed)	broadly ovoid		(pool in Tomsk region, Western Siberia) Russia			1								95.5044166691297 (fixed)	3 prox., 5 distal	8
Amblyospora kadunae		1981	Weiser		Culex pipiens quinquefasciatus				larva									4 x 2.5-2.8	4 x 2.65			4	2.65		14.7078896065562	Oval		Nigeria		uninucleate	1
Amblyospora kazankia		2012			Ochlerotatus dianaetus				larva	Adipose in larvae	Adipose in larvae			horizontal						5.1 ± 0.04 (fixed)	3.5 ± 0.03 (fixed)	5.1 ± 0.04 (fixed)	3.5 ± 0.03 (fixed)		32.7118335055037 (fixed)	broadly ovoid		(pool near the village of Kolarovo, Tomsk region, Western Siberia) Russia			1								153.9380400259 (fixed)	5 prox., 9 distal	14
Amblyospora keenani		1975	Hazard & Oldacre	Aedeomyia squamipennis	Aedeomyia squamipennis			[DIPTERA-CULICIAE]	larva	adipose tissue	adipose tissue			horizontal	Infection shows through the cuticle as scattered white spots.		Only an octosporous sequence known. Sporogony accompanied by formation of granules that clump into large particles, tending to disappear later.	4.19 - 4.79 x 2.76 - 3.23 (fresh); 2.76 - 3.29 x 1.96 - 2.49 (preserved); 3.82 - 6.10 x 2.49 (macrospores)		4.19 - 4.79 (fresh, normal spores); 2.76 - 3.29 (preserved, normal spores); 3.82 - 6.10 (macrospores)	2.76 - 3.23 (fresh, normal spores); 1.96 - 2.49 (preserved, normal spores)	4.19 (fresh, normal spores); 3.03 (preserved, normal spores); 4.96 (macrospores)	3 (fresh, normal spores); 2.23 (preserved, normal spores); 2.49 (macrospores)		19.7449098278119 (fresh, normal spores); 16.1019692521916 (macrospores)		thin mucous membrane; no visible vacuole (macrospores)	Panama canal zone						6 thin proximal coils, 2 thin distal coils							8 (unclear spore class)
Amblyospora khaliulini		1975	Hazard & Oldacre	Aedes communis (= A. nemorosus)	Aedes communis (= A. nemorosus)			[DIPTERA-CULICIDAE]	larva	haemolymph; adipose tissue	haemolymph; adipose tissue			horizontal			Only one sequence known. Sporogony accompanied formation of large vacuolate aggregations of granules that tend to disappear fully. Occasionally tetrasporous	H. & O.: 6.05 -7.26 x 4.2 - 4.8 (living); oval spores: Welch: 5.6 - 8.7 x 3.4 - 5.3 (av. 7.4 x 4.6)		6.05 - 7.26 (H. & O.); 5.6 - 8.7 (Welch)	4.2 - 4.8 (H. & O.); 3.4 - 5.3 (Welch)	6.66 (live, from H & O)	4.5 (live, from H & O)		70.6151488710646 (live, from H & O)	truncate at both ends; posterior end invaginated; oval		Canada (Manitoba); Czechoslovakia; Germany; U.S.A. (Alaska, Massachusetts); U.S.S.R. (Mari ASSR)						3-1/2 coils in broad proximal portion of spore					49.4800842940392 (live, from H & O)		3.5
Amblyospora kolarovi		2005			Aedes sp. (1); Culex sp. (2)						adipose			horizontal						5.4-5.6 um (fixed)	3.5-4.2 um (fixed)	5.5 um (fixed)	3.85 um (fixed)		42.6857356821818 (fixed)	egg-shaped		Siberia											145.141580595848 (fixed)	11-13	12
Amblyospora lairdi		1965; 1975	Weiser; Hazard & Oldacre	Polycentropus flavomaculatus	Polycentropus flavomaculatus			[TRICHOPTERA]	larva	fat body	fat body			horizontal		After a series of divisions of the oval schizont, stages with large nuclei showing chromosomes arise	During sporogony, the pansporoblast differentiates an outer zone of cytoplasm into which chromatin clumps are discharged when the nucleus undergoes its first (reduction) division. Sporoblasts uninucleate, egg-shaped, 4 - 4.5 x 4 μm.	15		up to 15							gelatinous covering	Czechoslovakia (River Doubravka near Bilke, Southeast Bohemia)
Amblyospora macrococcus		1979; 1991			Corynoneura sp.				larva		fat body			horizontal																										7 - 8 (3 anterior wider coils and 4-5 posterior narrower coils)	7.5
Amblyospora mavlukevia		2012			Aedes cinereus				larva	Adipose in larvae	Adipose in larvae			horizontal						4.1 ± 0.2 (fixed)	3.7 ± 0.2 (fixed)	4.1 ± 0.2 (fixed)	3.7 ± 0.2 (fixed)		29.3890756755569 (fixed)	broadly ovoid		(pond (Mavlukeevskoe lake) within Tom River flood plain, Tomsk region, Western Siberia) Russia			1								226.665909956504 (fixed)	5 prox., 14.5 distal	19.5
Amblyospora media		1996			Aedes dorsalis				larva		fat body			horizontal				6.38±0.26 x 4.53±0.18	6.38 x 4.53			6.38	4.53		68.5513015684373	ellipsoidal		Ukraine			1								192.124098730284	13 - 14	13.5
Amblyospora minuta		1924; 1975	Kudo; Hazard & Oldacre	Culex erraticus (= C. lepricini)	Culex erraticus (= C. lepricini)			[DIPTERA-CULICIDAE]	larva	adipose tissue	adipose tissue			horizontal	The posterior part of the body showed some masses of the parasite that were visible with the unaided eye		Octosporous [Kudo]. Accompanied by secretion of large granules of uniform size, some aggregating to form large particles [H. & 0.]. "We have seen a few oblong spores in adult females which we believe to be monospores" [H. & 0.]	normal/minuta type: 3.5 - 3.9 x 2.4 - 2.7 (fresh); normal/minuta type: 2.5 - 3.3 x 1.5 - 2; abberant/rotunda type: 2.5 - 3 x 2.3-2.7 (stained)		3.5 - 3.9 (fresh, normal spores); 2.5 - 3.3 (stained, normal spores); 2.5 - 3 (stained, aberrant spores)	2.4 - 2.7 (fresh, normal spores); 1.5 - 2 (stained, normal spores); 2.3 - 2.7 (stained, aberrant spores)	3.7 (fresh, normal spores); 2.9 (stained, normal spores); 2.8 (stained, aberrant spores)	2.6 (fresh, normal spores); 1.8 (stained, normal spores); 2.5 (stained, aberrant spores)		13.0962525752647 (fresh, normal spores); 9.16297857297023 (stained, aberrant spores)	ovoid (fresh, normal spores); equally rounded ends (fresh, normal spores); truncate ends (stained, normal spores); broadly oval (stained, aberrant spores); subspherical (stained, aberrant spores)		U.S.A. (Georgia, Louisiana)	Kudo used the names Thelohania minuta and T. rotunda, in 1924, in anticipation of the original descriptions which were than in press but which did not appear in print until 1925. Hazard and Oldacre combined these forms because they found both kinds of spores mixed together within a common pansporoblastic membrane and considered the rotunda forms to be aberrant.					broad proximal portion of spore consists of 2-1/2 filament coils					32.6725635973338 (fresh, normal spores)		4 (normal spores)
Amblyospora mocrushinia		2012			Ochlerotatus mocrushinia				larva	adipose in larvae	adipose in larvae			horizontal						4.9 ± 0.5 (fixed)	3.3 ± 0.4 (fixed)	4.9 ± 0.5 (fixed)	3.3 ± 0.4 (fixed)		27.9397542647008 (fixed)	broadly ovoid		(pool in Tomsk region, Western Siberia) Russia			1								129.590696960579 (fixed)	5 prox., 7.5 distal	12.5
Amblyospora modestium		2012			Culex modestus				larva	adipose in larvae	adipose in larvae			horizontal						4.8 ± 0.3 (fixed)	3.6 ± 0.4 (fixed)	4.8 ± 0.3 (fixed)	3.6 ± 0.4 (fixed)		32.572032632419 (fixed)	broadly ovoid		(pond (Krotovo Lake) located near the village of Troitskoe, Novosibirsk region, Western Siberia) Russia			1								101.787601976309 (fixed)	3 prox., 6 distal	9
Amblyospora mojingensis		1975	Hazard & Oldacre	Anopheles eiseni	Anopheles eiseni			[DIPTERA-CULICIDAE]	larva	adipose tissue	adipose tissue			horizontal			Only the octosporous sequence known	preserved microspores: 2.6 - 3.5 x 2.4 - 2.6; macrospores: 3.7 - 4.5 x 2.8 - 3.3		2.6 - 3.5 (preserved, microspores); 3.7 - 4.5 (macrospores)	2.4 - 2.6 (preserved, microspores); 2.8 - 3.3 (macrospores)	3.1 (preserved, microspores); 4.1 (macrospores)	2.6 (preserved, microspores); 3.1 (macrospores)		10.972535941438 (preserved, microspores); 20.6303153573486 (macrospores)			Panama canal zone						4 coils in broad proximal portion of spore							7 (unclear spore class)
Amblyospora nataliae		1994			Uranotaenia nataliae				larva		fat body		horizontal; vertical	both								4.7 ± 0.1 (meiospore, fresh); 4.4 ± 0.4 (meiospore, fixed)	3.7 ± 0.1 (meiospore, fresh); 3.5 ± 0.4 (meiospore, fixed)		33.6899160183213 (meiospore, fresh)	ovoid (meiospore, fresh); attenuated anteriorly (meiospore, fresh); attenuated posteriorly (meiospore, fresh); collapsed (meiospore, stained)		Argentina (Punta Lara, Buenos Aires)			1			anisofilar					81.3672497279756 (meiospore, fresh)	2 - 4 (broad proximal); 3 - 5 (narrow distal)	7 (3 broad proximal, 4 narrow distal)
Amblyospora nigeriana		1981	Weiser		Culex pipiens quinquefasciatus				larva									6-7 x 3.5-4	6.5 x 3.75			6.5	3.75		47.860200582032	Broadly oval		Nigeria		uninucleate	1
Amblyospora noxia		1962; 1975	Kellen & Wills; Hazard & Oldacre	Culex thriambus	Culex thriambus			[DIPTERA-CULICIDAE]	larva	adipose tissue	adipose tissue			horizontal	Infected larva was dull gray ventrally	Concerning some or all of 8 species studied the authors said they saw uninucleate and binucleate, rarely quadrinucleate, schizonts.	Sporont usually produced 8 spores, sometimes 4.	6.58 x 4.47 (fresh); 5.34 x 4.04 (stained)				6.58 (fresh); 5.34 (stained)	4.47 (fresh); 4.04 (stained)		68.8397940218165 (fresh)			U.S.A. (California)
Amblyospora nuratae		1990			Tetisimulium alajense						fat body			horizontal						2.5 - 4.3 (octospores, fixed); 4.3 - 5 (binucleate spores)	1.8 - 3.7 (octospores, fixed); 2.5 - 3.7 (binucleate spores)	3.4 (octospores, fixed); 9.3 (binucleate spores)	2.75 (octospores, fixed); 3.1 (binucleate spores)		13.4630335175713 (octospores, fixed); 46.7955933715468 (binucleate spores)	oval		Uzbekistan (Nuratau Ridge)			1 (octospores); 2 (binucleate spores)					100 (max, octospores)
Amblyospora opacita		1922; 1975	Kudo; Hazard & Oldacre	Culex territans; Culex sp.; Aedes nemorosus (= Aedes communis); Aedes vexans; Aedes annulipes; Aedes communis; Theobaldia annulata (= Culiseta annulata)	Culex territans; Culex sp.; Aedes vexans; Aedes annulipes; Aedes communis; Theobaldia annulata (= Culiseta annulata)			[DIPTERA-CULICIDAE]	larva (of Culex territans, Culex sp.)	fat body (of Culex territans, Culex sp.)	fat body (of Culex territans, Culex sp.)			horizontal	Body of infected larva strinkingly opaque	Schizonts multiply by binary fission. At the end of schizogony binucleate forms are formed. After fusion of the nuclei the sporont is produced.	Usually octosporous, sometimes tetrasporous with production of abnormally large spores.	normal spores: 5.5 - 6 x 3.5 - 4; abnormal spores: 8 - 8.5 x 4.5 - 5.5		5.5 - 6 (normal spores); 8 - 8.5 (abnormal spores)	3.5 - 4 (normal spores); 4.5 - 5.5 (abnormal spores)	5.8 (normal spores); 8.3 (abnormal spores)	3.8 (normal spores); 5 (abnormal spores)		43.8524446539087 (normal spores); 108.646745936647 (abnormal spores)	broadly elliptical	Spore covered by gelatinous capsule	U.S.A. (New York, Alabama, Georgia); Czechoslovakia (Chotebor).	The identification as T. opacita of parasites found in mosquitoes other than the type host should be regarded as provisional. This species was described in the December, 1921, issue of the Journal of Parasitology which was actually issued 16 January 1922. The latter date is, therefore, the effective date of publication of the name. Kudo identified the host as Culex testaceus (C. apicalis) but Haz…									110 (normal spores); 200 (abnormal spores)
Amblyospora orbiculata		2005			Aedes sp. (1); Culex sp. (2)						adipose			horizontal						6.3 ± 0.1 um (fixed)	4.0 ± 0.1 um (fixed)	6.3 ± 0.1 um (fixed)	4.0 ± 0.1 um (fixed)		52.7787565803085 (fixed)	egg-shaped		Siberia											144.51326206513 (fixed)	11.5	11.5
Amblyospora pilosa		1995			Aedes cantans (type host); Aedes annulipes				larva (IV instar)		fat body			horizontal							3.8 - 5 (live)	6.49 -+ 0.19 (live)	4.57 -+ 0.17 (live)		70.970149364519 (live)	egg-shaped		Ukraine (Kiev)										90	165.106401909412 (live)	11 - 12	11.5
Amblyospora pinensis		1988	Kettle		Culex sitiens				larva									5.9 x 3.8 (fresh), 4.5 x 2.9 (fixed)	5.9 x 3.8 (fresh); 4.5 x 2.9 (stained)			5.9(fresh); 4.5(stained)	3.8(fresh); 2.9(stained)		44.6085212858727 (fresh)	barrel-shaped		Australia (Queensland)		uninucleate	1								83.5663645854885 (fresh)		7
Amblyospora polykarya		1981			Aedes taeniorhynchus				larva; adult males (type 1); adult females (type 2)		fat body (type 1); egg (type 2)			both				4.4 x 2.4 (type 1), 7.3 x 2.5 (type 2)	4.4 x 2.4 (type 1), 7.3 x 2.5 (type 2)			4.4(type 1); 7.3(type 2)	2.4(type 1); 2.5(type 2)		13.2700873687633 (type 1); 23.8891941366724 (type 2)	subelliptical (type 1); cylindrical (type 2)		U.S.A.			1 (type 1); 2 (type 2)
Amblyospora punctor		1991			Aedes punctor				larva		fat body			horizontal								7	6		131.946891450771	oval		Czechoslovakia						anisofilar					226.194671058465		12
Amblyospora rugosa		2005			Aedes sp. (1); Culex sp. (2)						adipose			horizontal						5.3 ± 0.1 um (fixed)	3.7 ± 0.1 um (fixed)	5.3 ± 0.1 um (fixed)	3.7 ± 0.1 um (fixed)		37.9907563610858 (fixed)	egg-shaped		Siberia											203.418124319939 (fixed)	17.5	17.5
Amblyospora rustica		1996	Kilochitskii		Aedes dorsalis; Aedes caspius				larva		fat body			horizontal				6.6±0.22 x 4.05±0.22	6.6 x 4.05	6.3 - 6.9 (normal spores, fresh); 8.8 - 10 (macrospores, fresh)	3.8 - 4.4 (normal spores, fresh); 6.3 - 7.5 (macrospores, fresh)	6.6 (normal spores, fresh); 9.4 (macrospores, fresh)	4.1 (normal spores, fresh); 6.9 (macrospores, fresh)		58.0911897575288 (normal spores, fresh); 234.328254438609 (macrospores, fresh)	ellipsoidal; egg-shaped		Ukraine (Siberezh village)			1 (unclear if this applies to one or both spore classes)					94	50	72 (unclear what spore class this belongs to)		8 - 10	9 (unclear what spore class this applies to)
Amblyospora salairia		2012			Aedes cinereus					adipose in larvae	adipose in larvae			horizontal						5.4 ± 0.6 (fixed)	3.8 ± 0.6 (fixed)	5.4 ± 0.6 (fixed)	3.8 ± 0.6 (fixed)		40.8281381260529 (fixed)	broadly ovoid		(pool located near the village of Timirjasevo, Tomsk region, Western Siberia) Russia			1								167.132729170977 (fixed)	3.5 prox., 10.5 distal	14
Amblyospora salinarian (Amblyospora salinaria)		1998			Culex salinarius (definitive host); Macrocyclops albidus (intermediate host)				adult; larva		oenocytes (of adult female and male larva); ovary (of adult female and M albidus); adipose tissue (of male larva)		horizontal (per os both hosts); vertical (transovarian)	both						8.3 - 10 (meiospores in Culex salinarius, fresh); 14.2 - 15 (binucleate spores in Culex salinarius, fresh); 11.9 - 14.6 (spores in Macrocyclops albidus, fresh)	5.8 - 6.7 (meiospores in Culex salinarius, fresh); 4.2 - 5 (binucleate spores in Culex salinarius, fresh); 3.2 - 4.5 (spores in Macrocyclops albidus, fresh)	9.15 (meiospores in Culex salinarius, fresh); 14.6 (binucleate spores in Culex salinarius, fresh); 13.25 (spores in Macrocyclops albidus, fresh)	6.25 (meiospores in Culex salinarius, fresh); 4.6 (binucleate spores in Culex salinarius, fresh); 3.85 (spores in Macrocyclops albidus, fresh)		187.145656122048 (meiospores in Culex salinarius, fresh); 161.758511338236 (binucleate spores in Culex salinarius, fresh); 102.833817779802 (spores in Macrocyclops albidus, fresh)	oval (meiospores in Culex salinarius); rounded posterior (meiospores in Culex salinarius); elongate (binucleate spores in Culex salinarius); lanceolate (spores in Macrocyclops albidus); slightly curved (spores in Macrocyclops albidus)		U.S.A. (Louisiana; Floridia)			1 (meiospores in Culex salinarius); 2 (binucleate spores in Culex salinarius); 1 (spores in Macrocyclops albidus)			isofilar; anisofilar (meiospores in Culex salinarius only)					314.159265358979 (meiospores in Culex salinarius, fresh); 115.610609652104 (binucleate spores in Culex salinarius, fresh); 157.236712312169 (spores in Macrocyclops albidus, fresh)	15 - 17 (meiospores in Culex salinarius, 5 - 6 broad proximal, 10 - 11 narrow distal); 8 (binucleate spores in Culex salinarius); 12 - 14 (spores in Macrocyclops albidus)	16 (meiospores in Culex salinarius, 5 - 6 broad proximal, 10 - 11 narrow distal); 8 (binucleate spores in Culex salinarius); 13 (spores in Macrocyclops albidus)
Amblyospora senegalensis		1994			Culex thalassius				larva		adipose tissue			horizontal								6.72 ± 0.51	4.07 ± 0.13		58.2849883251435	barrel-shaped		Senegal			1	haploid		anisofilar					115.076538900994		9
Amblyospora severinia		2012			Ochlerotatus excrucians				larva	adipose in larvae	adipose in larvae			horizontal						5.3–5.6 (fixed)	3.9–4.0 (fixed)	5.45 (fixed)	3.95 (fixed)		44.5235019346849 (fixed)	broadly ovoid		(pool in tomsk region, Western Siberia) Russia			1								229.571883161074 (fixed)	4 prox., 14.5 distal	18.5
Amblyospora shegaria		2012			Aedes cinereus				larva	adipose in larvae	adipose in larvae			horizontal						3.8 ± 0.1 (fixed)	3.4 ± 0.2 (fixed)	3.8 ± 0.1 (fixed)	3.4 (fixed)		23.0006470144821 (fixed)	broadly ovoid		(pool located near the village of Timirjasevo, Tomsk region, Western Siberia)Russia			1								170.902640355285 (fixed)	4 prox., 12 distal	16
Amblyospora sp. 1		1975	Hazard & Oldacre	Aedes abserratus	Aedes abserratus			[DIPTERA-CULICIDAE]	larva	fat body	fat body			horizontal				7.0 x 5.1 (fresh); 6.2 x 4.9 (stained)				7 (fresh); 6.2 (stained)	5.1 (fresh); 4.9 (stained)		95.3316290731823 (fresh)			U.S.A. (Connecticut)
Amblyospora sp. 10		1975	Hazard & Oldacre	Aedes fitchii	Aedes fitchii			[DIPTERA-CULICIDAE]																				U.S.A. (Alaska)
Amblyospora sp. 11		1975	Hazard & Oldacre	Aedes grossbecki	Aedes grossbecki			[DIPTERA-CULICIDAE]	larva	oenocyte	oenocyte			horizontal				7.06 x 4.92				7.06	4.92		89.4815562955972			U.S.A. (Louisiana)
Amblyospora sp. 12		1975	Hazard & Oldacre	Aedes hexodontis	Aedes hexodontis			[DIPTERA-CULICIDAE]	larva	fat body	fat body			horizontal				7.33 x 5.49				7.33	5.49		115.677071615487			U.S.A. (California)
Amblyospora sp. 13		1975	Hazard & Oldacre	Aedes increpitus	Aedes increpitus			[DIPTERA-CULICIDAE]	larva	oenocyte	oenocyte			horizontal				6.44 x 4.90				6.44	4.9		80.9611465176216			U.S.A. (California)
Amblyospora sp. 14		1975	Hazard & Oldacre	Aedes pullatus	Aedes pullatus			[DIPTERA-CULICIDAE]																				U.S.A. (Alaska)
Amblyospora sp. 15		1975	Hazard & Oldacre	Aedes punctor	Aedes punctor			[DIPTERA-CULICIDAE]																				U.S.A. (Alaska)
Amblyospora sp. 16		1975	Hazard & Oldacre	Aedes riparius	Aedes riparius			[DIPTERA-CULICIDAE]																				U.S.A. (Alaska)
Amblyospora sp. 17		1975	Hazard & Oldacre	Aedes sollicitans	Aedes sollicitans			[DIPTERA-CULICIDAE]	larva	fat body	fat body			horizontal				5.96 x 3.03				5.96	3.03		28.6503636733869			U.S.A. (Louisiana)	Descriptive data from Chapman et al. (1966)
Amblyospora sp. 18		1975	Hazard & Oldacre	Aedes sticticus	Aedes sticticus			[DIPTERA-CULICIDAE]	larva	oenocyte	oenocyte			horizontal				6.96 x 4.71				6.96	4.71		80.8443504803415			U.S.A. (Louisiana)
Amblyospora sp. 19		1975	Hazard & Oldacre	Aedes stimulans	Aedes stimulans			[DIPTERA-CULICIDAE]	larva	fat body	fat body			horizontal	Fat body lumpy and white or body of larva opaque green except for head capsule and breathing tubes. In late stages the body disintegrates and the larva becomes a sac of spores		Octosporous	7.2 x 3.9 (fresh); 5.9 x 4.6 (stained)				7.2 (fresh); 5.9 (stained)	3.9 (fresh); 4.6 (stained)		57.3403491133209 (fresh)			U.S.A. (New Jersey and Connecticut)
Amblyospora sp. 2		1975	Hazard & Oldacre	Aedes annulipes	Aedes annulipes			[DIPTERA-CULICIDAE]																				Czechoslovakia
Amblyospora sp. 20		1975	Hazard & Oldacre	Aedes taeniurhynchus	Aedes taeniurhynchus			[DIPTERA-CULICIDAE]	larva	fat body	fat body			horizontal				5.13 x 2.85				5.13	2.85		21.8175363111095			U.S.A. (Louisiana)	Descriptive data from Chapman et al. (1966)
Amblyospora sp. 21		1975	Hazard & Oldacre	Aedes ventrovittus	Aedes ventrovittus			[DIPTERA-CULICIDAE]										6.48 x 4.47				6.48	4.47		67.7935965442813			U.S.A. (California)
Amblyospora sp. 22		1975	Hazard & Oldacre	Aedes vexans	Aedes vexans			[DIPTERA-CULICIDAE]																				Czechoslovakia
Amblyospora sp. 23		1975	Hazard & Oldacre	Culex annulirostris	Culex annulirostris			[DIPTERA-CULICIDAE]																				South Pacific
Amblyospora sp. 24		1975	Hazard & Oldacre	Culex peccator	Culex peccator			[DIPTERA-CULICIDAE]																				U.S.A. (Louisiana)
Amblyospora sp. 25		1975	Hazard & Oldacre	Culex peus,	Culex peus			[DIPTERA-CULICIDAE]	larva	fat body (?)	fat body (?)			horizontal				5.43 x 4.00				5.43	4		45.4902616239802			U.S.A. (Louisiana)
Amblyospora sp. 26		1975	Hazard & Oldacre	Culex salinarius	Culex salinarius			[DIPTERA-CULICIDAE]																				U.S.A. (Louisiana)
Amblyospora sp. 27		1975	Hazard & Oldacre	Culiseta annulata (= Theobalida annulata)	Culiseta annulata (= Theobalida annulata)			[DIPTERA-CULICIDAE]	larva	body completely filled with parasites	body completely filled with parasites																	Germany
Amblyospora sp. 28		1975	Hazard & Oldacre	Culiseta impatiens	Culiseta impatiens			[DIPTERA-CULICIDAE]
Amblyospora sp. 29		1975	Hazard & Oldacre	Culiseta particeps	Culiseta particeps			[DIPTERA-CULICIDAE]	larva	fat body	fat body			horizontal				6.35 x 4.27				6.35	4.27		60.6216981340995			U.S.A. (California)
Amblyospora sp. 3		1975	Hazard & Oldacre	Aedes cantator	Aedes cantator			[DIPTERA-CULICIDAE]	larva	fat body	fat body			horizontal				7.1 x 4.9 (fresh); 6.2 x 4.7 (stained)				7.1 (fresh); 6.2 (stained)	4.9 (fresh); 4.7 (stained)		89.2584068750176 (fresh)			U.S.A. (Connecticut)
Amblyospora sp. 30		1975	Hazard & Oldacre	Manosonia dyari	Manosonia dyari			[DIPTERA-CULICIDAE]
Amblyospora sp. 31		1975	Hazard & Oldacre	Mansonia leberi	Mansonia leberi			[DIPTERA-CULICIDAE]
Amblyospora sp. 32		1975	Hazard & Oldacre	Mansonia perturbans (= Coquillettidia perturbans)	Mansonia perturbans (= Coquillettidia perturbans)			[DIPTERA-CULICIDAE]																				U.S.A. (Louisiana)
Amblyospora sp. 33		1975	Hazard & Oldacre	Psorophopa confinnis	Psorophopa confinnis			[DIPTERA-CULICIDAE]	larva	fat body	fat body			horizontal				5.29 x 3.61				5.29	3.61		36.0967995823806
Amblyospora sp. 34		1990			Culex salinarius						oenocytes; fat body		vertical (transovarian)	both
Amblyospora sp. 35		1991			Cricotopus ex gr. silvestris				larva		fat body			horizontal																										10 - 11 (4 anterior coils, 6 - 7 posterior coils)	10.5
Amblyospora sp. 36		1991			Culex pipiens				larva; adult		nerve ganglia	sporophorous vesicle	vertical (transovarian)	both								6.7 ± 0.9 (fresh); 5.6 ± 0.8 (stained)	4.2 ± 0.6 (fresh); 3.6 ± 0.5 (stained)		61.8830920904117 (fresh)			Egypt (Ghamees Village)						anisofilar					131.946891450771 (fresh)	9 - 11 (5 - 6 wide, 4 - 5 narrow)	10
Amblyospora sp. 37		1985; 1990			Aedes cantador				larva		gastric caeca		vertical (transovarian)	both																	2
Amblyospora sp. 38			Hazard & Chapman	Aedes thibaulti	Aedes thibaulti			[DIPTERA-CULICIDAE]
Amblyospora sp. 39			Hazard & Chapman	Culex pipiens pipiens	Culex pipiens pipiens			[DIPTERA-CULICIDAE]
Amblyospora sp. 4		1975	Hazard & Oldacre	Aedes caspius	Aedes caspius			[DIPTERA-CULICIDAE]	larva	fat body (?)	fat body (?)			horizontal				5 - 6 x 3 - 6		5 - 6	3 - 6	5.5	4.5		58.3158136322605		microspores more common than macrospores	France (south)
Amblyospora sp. 5		1975	Hazard & Oldacre	Aedes cataphylla	Aedes cataphylla			[DIPTERA-CULICIDAE]	larva	fat body	fat body			horizontal				6.43 x 4.49				6.43	4.49		67.8738176362895			U.S.A. (California)
Amblyospora sp. 6		1975	Hazard & Oldacre	Aedes cinereus	Aedes cinereus			[DIPTERA-CULICIDAE]	larva	fat body	fat body			horizontal				6.8 x 4.9 (fresh); 5.9 x 4.4 (stained)				6.8 (fresh); 5.9 (stained)	4.9 (fresh); 4.4 (stained)		85.4869248943831 (fresh)			U.S.A. (Connecticut)
Amblyospora sp. 7		1975	Hazard & Oldacre	Aedes detritus	Aedes detritus			[DIPTERA-CULICIDAE]	larva	fat body	fat body			horizontal				5 - 9 x 3 - 6		5 - 9	3 - 6	7	4.5		74.2201264410589		microspores more common than macrospores	France (south)
Amblyospora sp. 8		1975	Hazard & Oldacre	Aedes dorsalis	Aedes dorsalis			[DIPTERA-CULICIDAE]	larva	oenocyte; fat body	oenocyte; fat body			horizontal				7.18 x 4.76				7.18	4.76		85.1798698172114			U.S.A. (California)
Amblyospora sp. 9		1975	Hazard & Oldacre	Aedes excrucians	Aedes excrucians			[DIPTERA-CULICIDAE]	larva	fat body	fat body			horizontal				6.8 x 4.8 (fresh); 6.3 x 5.2 (stained)				6.8 (fresh); 6.3 (stained)	4.8 (fresh); 5.2 (stained)		82.0332673705367 (fresh)			U.S.A. (Connecticut)
Amblyospora stictici		1994			Aedes sticticus				larva (males)		fat body; oenocytes		vertical (transovarian)	both								7 ± 0.5 (meiospore, live); 5.2 ± 0.5 (meiospore, preserved)	4.7 ± 0.3 (meiospore, live); 3.3 ± 0.4 (meiospore, preserved)		80.964078670765 (meiospore, live)	cordiform in sagittal section (meiospore); broadly rounded posterior (meiospore)		U.S.A. (A temporary pool in Sharon, Connecticut; Louisiana)			1			anisofilar					147.65485471872 (meiospore, live)		10 (4 broad proximal, 6 narrow distal)
Amblyospora stimuli		1994			Aedes stimulans	Diacyclops bicuspidatus thomasi			larva		fat body		vertical (transovarian)	both								7.2 ± 0.3 (meiospore, live); 5.9 ± 1 (meiospore, preserved)	3.9 ± 0.2 (meiospore, live); 4.6 ± 0.2 (meiospore, preserved)		57.3403491133209 (meiospore, live)	cordiform in sagittal section (meiospore); broadly rounded posterior (meiospore)		U.S.A. (A temporary pool in Hamden, Connecticut; New Jersey)			1			anisofilar					147.026536188002 (meiospore, live)	2 - 3.5 (broad proximal coils); 7 - 10.5 (narrow distal coils)	12 (3 broad proximal, 9 narrow distal)
Amblyospora styriaca		1992			Eusimulium costatum				larva		adipose tissue	sporophorous vesicle		horizontal						2.9 - 4.1 (fixed and stained)	2.3 - 3.2 (fixed and stained)	3.5 (fixed and stained)	2.75 (fixed and stained)		13.8590050916175 (fixed and stained)	truncate		Austria (Graz)			1			anisofilar					51.8362787842316 (fixed and stained)	5 - 7	6
Amblyospora tetisimulii		1988			Tetisimulium alajense				larva		fat body			horizontal						5 - 6.8 (live)	3.7 - 5 (live)	5.9 (live)	4.35 (live)		58.456007204427 (live)	egg-shaped		Uzbekistan (Nuratinskiy Ridge)			1
Amblyospora theophanica		1998			Anopheles annulipes															6 - 6.8 (fresh)	4.4 - 5 (fresh)	6.4 (fresh)	4.7 (fresh)		74.0243004989851 (fresh)			Ukraine			1			anisofilar					118.123883774976 (fresh)		8
Amblyospora timirasia		2012			Aedes cinereus				larva	adipose in larvae	adipose in larvae			horizontal						4.9 ± 0.3 (fixed)	3.2 ± 0.3 (fixed)	4.9 ± 0.3 (fixed)	3.2 ± 0.3 (fixed)		26.2720921644202 (fixed)	broadly ovoid		(pool located near the village of Timirjasevo, Tomsk region, Western Siberia) Russia			1								70.3716754404114 (fixed)	3 prox., 4 distal	7
Amblyospora tramazayguesi		1994			Culex tramazayguesi (= Allimanta tramazayguesi)				larva		fat body		horizontal; vertical	both								6.8 ± 0.5 (meiospore, preserved)	5.7 ± 0.3 (meiospore, preserved)		115.679724690483 (meiospore, preserved)	ovoid (meiospore, fresh); attenuated anteriorly (meiospore, fresh); attenuated posteriorly (meiospore, fresh); collapsed (meiospore, stained)		Argentina (Papagayo stream near Mendoza city, Mendoza province)			1			anisofilar					125.349546878233 (meiospore, preserved)	3 - 4 (broad proximal); 3 - 5 (narrow distal coils)	7 (3 broad proximal, 4 narrow distal)
Amblyospora trichostegiae		1969; 1975	Baudoin; Hazard & Oldacre	Trichostegia minor	Trichostegia minor			[TRICHOPTERA]	larva	fat body (at first); silk glands (after fat body infected); digestive tubes (after fat body infected)	fat body (at first); silk glands (after fat body infected); digestive tubes (after fat body infected)			horizontal			Pansporoblasts, 15 μ in diameter, contain 8 spores.	8.5 x 4				8.5	4		71.2094334813686	pyriform		France (near Clermont-Ferrand)	Baudoin found other spores which he identified as Thelohania bicortex. Hazard and Oldacre believe they represent a second spore form of A. trichostegiae.									150
Amblyospora trinus		1990			Culex halifaxi				larva		fat body		horizontal (per os); vertical (transovarial)	both								4.30 ± 0.04 (Heidenhain-stain, dominant sequence meiospores); 8.47 ± 0.12 (Heidenhain-stain, disporous sequence spores)	3.44 ± 0.03 (Heidenhain-stain, dominant sequence meiospores); 3.72 ± 0.05 (Heidenhain-stain, disporous sequence spores)		26.6430514249561 (Heidenhain-stain, dominant sequence meiospores); 61.3716659391486 (Heidenhain-stain, disporous sequence spores)	broadly oval (dominant sequence meiospores); lanceolate (disporous sequence spores)		Australia (Queensland)			1 (dominant sequence meiospores); 1 (disporous sequence spores)			anisofilar (dominant sequence meiospores); singly coiled (dominant sequence meiospores); coiled around posterior vacuole (dominant sequence meiospores); isofilar (disporous sequence spores); in posterior of spore (disporous sequence spores)					86.4566298267911 (Heidenhain-stain, dominant sequence meiospores); 146.084058391925 (Heidenhain-stain, disporous sequence spores)		8 (dominant sequence meiospores); 12.5 (disporous sequence spores)
Amblyospora ukrainica		1996	Kilochitskii		Aedes caspius; Aedes dorsalis		freshwater ("small open temporal ponds")		larva (4-instar)		fat body			horizontal				6.25±0.16 x 3.8±0.15	6.25 x 3.8	6 - 6.5 (live)	3.5 - 4.4 (live)	6.3 (live)	3.8 (live)		47.6328278137284 (live)	ellipsoidal;egg-shaped		Ukraine (Yurovka village)			1								119.380520836412 (live)	9 - 11	10
Amblyospora undata		2005			Aedes sp. (1); Culex sp. (2)						adipose			horizontal						5.0 ± 0.1 um (fixed)	3.0 ± 0.1 um (fixed)	5.0 ± 0.1 um (fixed)	3.0 ± 0.1 um (fixed)		23.5619449019234 (fixed)	egg-shaped		Siberia											75.398223686155 (fixed)	8	8
Amblyospora unica		1962; 1975	Kellen & Wills; Hazard & Oldacre	Aedes melanimon	Aedes melanimon			[DIPTERA-CULICIDAE]	larva	adipose tissue	adipose tissue			horizontal	Infected larva was grayish-white ventrally	Concerning some or all of 8 species described, the authors said they saw uninucleate and binucleate, rarely quadrinuc1eate, schizonts	Sporonts usually produce 8 spores, sometimes 4	6.53 x 4.97 (fresh); 5.63 x 4.42 (stained)				6.53 (fresh); 5.63 (stained)	4.97 (fresh); 4.42 (stained)		84.4548473050294 (fresh)			U.S.A. (California)	E. I. Hazard (personal communication) believes that infections said by Kellen and Willis to be in the hemocoel were actually in the fat body
Amblyospora urski		2005			Aedes sp. (1); Culex sp. (2)						adipose			horizontal						4.4 ± 0.1 um (fixed)	2.9 ± 0.1 um (fixed)	4.4 ± 0.1 um (fixed)	2.9 ± 0.1 um (fixed)		19.3752490922395 (fixed)	oval		Siberia											54.6637121724624 (fixed)	6	6
Amblyospora ussovae		1990			Eusimulium aureum (type host); Chelocnetha angustitarse; Cnetha latigoinum				larva		fat body			horizontal						4.8 - 4.9 (octospores, live); 5.5 - 7.7 (binucleate free spores)	3.6 - 3.8 (octospores, live); 4.4 - 5.5 (binucleate free spores)	4.85 (octospores, live); 6.6 (binucleate free spores)	3.7 (octospores, live); 4.95 (binucleate free spores)		34.7651261040124 (octospores, live); 84.6745613940423 (binucleate free spores)	oval (octospores)		Ukraine (Donetsk region)			1 (octospores); 2 (binucleate free spores)
Amblyospora verna		1996	Kilochitskii		Aedes communis		freshwater (in temporary water basins)		larva (4-instar); imago (female); adult		fat body; ovaries			both				6.56±0.29 x 4.93±0.1	6.56 x 4.93	6.3 - 7 (normal spores, live); 8.1 - 11 (macrospores, live); 12.5 (teratospores, live); 7.5 - 9.8 (transovarial spores)	4.8 - 5 (normal spores, live); 6.3 - 8 (macrospores, live); 8.8 - 9.8 (teratospores, live); 2.5 - 3.1 (transovarial spores)	6.65 (normal spores, live); 9.55 (macrospores, live); 12.5 (teratospores, live); 8.65 (transovarial spores)	4.9 (normal spores, live); 7.15 (macrospores, live); 9.3 (teratospores, live); 2.8 (transovarial spores)		83.6011839040658 (normal spores, live); 255.631328772755 (macrospores, live); 566.075726268711 (teratospores, live); 35.5083745659742 (transovarial spores)	ellipsoidal; oval; pyriform (transovarial spores)		Ukraine (Puscha Vodica village)								100	63	81.5 (unclear which spore class this belongs to)		14 - 17	15.5 (unclear spore class)
Amblyospora weiseri		1990; 1991			Aedes cantans				larva		fat body; oenocytes			horizontal																	2										7
Ameson atlanticum		1988	Vivares		Cancer pagurus													1.9 x 1.5	1.9 x 1.5			1.9	1.5		2.23838476568273	ovoid		Atlantic Ocean (near France)		uninucleate	1							52	54.1924732744239	11 - 12	11.5
Ameson herrnkindi		2019			Panulirus argus					Striated muscle tissues	Striated muscle tissues			horizontal						1.6 (fixed)	1.1 (fixed)	1.6 (fixed)	1.1 (fixed)		1.01368722955831 (fixed)	ovoid		(Atlantic coast of FL) USA			1								29.3738913110646 (fixed)	8-9	8.5
Ameson hybomitrae		1989			Hybomitra arpadi; Hybomitra bimaculata		freshwater; terrestrial		larva			cytoplasm										2.35 (egg-shaped); 3.68 (pyriform)	2.34 (egg-shaped); 2.5 (pyriform)		6.73749102081521 (egg-shaped); 12.0427718387609 (pyriform)	egg-shaped; pyriform		Russia (Waterfall Kivach)											33.0809706423005 (egg-shaped); 70.6858347057703 (pyriform)	4 - 5 (egg-shaped); 9 (pyriform)	4.5 (egg-shaped); 9 (pyriform)
Ameson metacarcini		2014			Metacarcinus magister					Sarcoplasm of skeletal myofibrils; rarely in cardiac muscles; fixed phagocytes of hemal vessels.	Sarcoplasm of skeletal myofibrils; rarely in cardiac muscles; fixed phagocytes of hemal vessels.			horizontal						1.8 (fixed)	1.4 (fixed)	1.8 (fixed)	1.4 (fixed)		1.8472564803108 (fixed)	ovoid		(British Columbia) Canada			1								46.18141200777 (fixed)	9-12	10.5
Ameson michaelis		1970	Sprague	[DECAPODA] The blue crab Callinectes sapidus	Callinectes sapidus			[DECAPODA]		early stages in hematopoietic organs and sporulation stages in skeletal muscles	hematopoietic organs; skeletal muscles			horizontal	Infected muscles opaque-white.	Binary and multiple fission within hematopoietic organs, involving small cylindrical or spherical plasmodia with 4 nuclei; merogony terminated with diplocaryotic cells [Bond]. Occur within the hemocytes in the submucosa of the host midgut [Weidner (1970)].	Sporont a diplocaryotic cell [Bond]. Sporogony involves delayed cytokinesis, resulting in formation of sporoblasts in pairs or chains [Sprague et al.; Weidner (1970)]. Probably extracellular in these stages.	2.2 x 1.7 (fresh)	2.2 x 1.7 (fresh)			2.2(fresh)	1.7(fresh)		3.32904101525398 (fresh)		covered with fine projections seen with the electron microscope and interpreted by Dwyer and Weidner as microtubules	U.S.A. (Atlantic and Gulf coasts, common and widely distributed)	Type species by original designation. Although this species produces isolated and binucleate spores, the polysporoblastic sporogony and the staining properties of the polaroplast clearly exclude it from the Genus Nosema.	binucleate	2							40				with chromophilic inner zone of polaroplast (originally misidentified as polar filament)
Ameson nelsoni (Perezia nelsoni)		1950	Sprague	[DECAPODA] Penaeus aztecus Ives [type host]. P. duorarum Burkenroad. P. setiferus (L.). Tentatively identified also in Metapenaeus monoceros [F. P. Champion (personal communication)], Solenocera vioscai and Xiphopeneus kroyeri [D. N. Kruse (personal communication)].	Penaeus aztecus; P. duorarum; P. setiferus; Metapenaeus monoceros; Solenocera vioscai; Xiphopeneus kroyeri			[DECAPODA]		muscle	muscle			horizontal	Infected muscles opaque white.		Sporogony unknown. Sporoblasts develop into isolated spores.	2.5 x 1.5	2.5 x 1.5			2.5	1.5		2.94524311274043		Internal structure, incorrectly interpreted by Sprague (1950), is similar to that of A. michaelis, type species, as seen with both light and the electron microscopes.	U.S.A. (Widely distributed along the southern coast)	This species is transferred to Ameson primarily on the basis of spore structure, particularly the presence of a siderophile central portion of the polaroplast. Its occurrence in the muscle of a decapod is a smaller consideration.									23
Ameson pulvis	Ameson pulvis; Ameson pulvis (= Nosema pulvis)	1905; 1977; 1979	Perez	[DECAPODA] Carcinus maenas	Carcinus maenas; Carcinus mediterraneus			[DECAPODA]			muscles			horizontal	Infected muscle opaque white.	Multiplication said to be by binary fission.	After a certain number of divisions, each element develops in isolation into a spore.					1.3 (stained)	1 (stained)		0.680678408277788 (stained)			France (Montpellier, Arcachon)	This species, not well known, is placed in the Genus Ameson because of its great similarity at the light microscope level to the type species.		1			isofilar					26.7035375555132 (stained)	8 - 9	8.5
Ameson sp.		1989	Anderson		Penaeus monodon				juveniles									1.9±0.2 x 1.4±0.2	1.9 x 1.4			1.9	1.4		1.94988184032806	oval		Malaysia
Amoebosporidium minutum		1997			Vannella cirrifera							cytoplasm; caryoplasm; nucleus																			1
Amphiacantha attenuata		1955	Stubblefield	Lecudina sp. (in the polychaete annelid Lumbriconereis)	Lecudina sp. (in the polychaete annelid Lumbriconereis)			[GREGARINIDA]				cytoplasm				A complicated (and questionable) developmental sequence, leading to "gametocysts" was reported	Mature cyst fusiform, containing 30-60 (usually 45-50) "gametocytes" [spores]	3 - 4		3 - 4	3 - 4	3.5	3.5		22.4492975037771	spherical; subspherical		U.S.A. (Marin County, California)
Amphiacantha longa		1914	Caullery & Mesnil	Ophioidina elongata (in the polychaete annelid Lumbriconereis tingens or similar species)	Ophioidina elongata (in the polychaete annelid Lumbriconereis tingens or similar species)			[GREGARINIDA]									Cysts fusiform, 70-80 x 4.5 μm, usually straight but sometimes curved or twisted, containing a variable number (sometimes more than 100) of spores											France (coast of the Channel)	Type species by monotypy. Named in 1914 and described more fully by the same authors in 1919
Amphiacantha ovalis		1955	Stubblefield	Lecudina (Ophioidina) sp." in Lumbriconereis latreilli and L. zonata	Lecudina (Ophioidina) sp." in Lumbriconereis latreilli and L. zonata			[GREGARINIDA]				cytoplasm				Similar to those of A. attenuata	Mature cysts cylindrical, 40-95 x 6-8 μm, contain usually 14-32 "gametocytes" [spores]. Rarely over 40	7 - 8.5 (only length was recorded)		7 - 8.5		7.75				oval		U.S.A. (Marin County, California)	Stubblefield gave a detailed description of the life cycle but repeating it here would only introduce confusion because it has no resemblance to that which other authors have seen
Amphiamblys ancorae		1932	Reichenow	Ancora sagittata (in the polychaete annelid Capitella capitata)	Ancora sagittata (in the polychaete annelid Capitella capitata)			[GREGARINIDA]		in gut of the polychaete annelid Capitellides giardi	in gut of the polychaete annelid Capitellides giardi	cytoplasm		horizontal			Cysts 50-60 x 4.5 μm, containing many spores. Spores in 2 rows and so oriented that those opposite each other in the rows form crosses									narrow; oval	refractive point at end	Germany (Helgoland)
Amphiamblys capitellae		1914	Caullery & Mesnil	A gregarine, "form en comete," in the polychaete annelid Capitella capitata	A gregarine, "form en comete," in the polychaete annelid Capitella capitata			[GREGARINIDA]				cytoplasm				Appear as clear spaces among the cysts. When stained each has indistinct outline and encloses a central chromatic granule; often lined up	Rod-shaped cysts arranged in a bundle, 50-60 x 3 μm, with an undetermined number of spores. Spores may also be formed independently of the cysts	3 x 2				3	2		6.28318530717959	ovoid	refringent	France (coast of the Channel)	In 1914, the authors applied the same name to parasites in different gregarine hosts. Later (1919), they decided that forms in the different hosts were "varieties". Vivier elevated A. capitellae var. longior to specific rank (see A. longior below)
Amphiamblys capitellides		1897	Caullery & Mesnil	Ancora sp.	Ancora sp.			[GREGARINIDA]				cytoplasm					Cysts 35-40 x 2.5 μm, containing 32 spores.									spherical	small	France (coast of the Channel)	Type species by subsequent designation, Sprague, [Designated in the "Classification"]. The authors originally (1897) created the specific name of this species by using the generic name of the associated annelid as a noun in apposition (capitellides). Later (1914), for no evident reason, they changed the spelling to capitellidis. Since capitellides appears to be correct original spelling this is t…
Amphiamblys caulleryi; Metchnikovella caulleryi		1931; 1932	Mackinnon & Ray; Reichenow	Polyrhabdina polydorae	Polyrhabdina polydorae			[GREGARINIDA]		in gut of the polychaete annelid Polydora flava	in gut of the polychaete annelid Polydora flava	cytoplasm		horizontal		Hyphal stages" figured but not described	Cyst tube-like, 85-100 x 2.5-3 μm, containing 20-30 spores					3	0.75		0.883572933822129	fusiform		England (Plymouth)
Amphiamblys longior		1919	Caullery & Mesnil	Ancora sagittata	Ancora sagittata			[GREGARINIDA]		in gut of a polychaete annelid Capitella capitata	in gut of a polychaete annelid Capitella capitata	cytoplasm		horizontal			Cysts similar to those of A. capitellae but longer, 80 x 3.5 μm, and arranged in bundles of 25-30											France	Vivier regarded the variety as a subspecies and elevated it to rank of species. "Change of rank of a taxon within the family-, genus-, or species-group does not affect the authorship of the nominal taxon" ["International Code of Zoological Nomenclature," Art. 50 (see Stoll, 1961)]
Andreanna caspii		2008			Ochlerotatus caspius						adipose	cytoplasm		horizontal						4.8 ± 0.3 um (fixed)	3.1 ± 0.4 um (fixed)	4.8 ± 0.3 um (fixed)	3.1 ± 0.4 um (fixed)		24.1525643207983 (fixed)	oval		Siberia			1								58.4336233567702 (fixed)	6	6
Anisofilariata chironomi		2008			Chironomus plumosus					Adipose	Adipose			horizontal						4.7–6.8 um (fixed)	3.4–5.4 um (fixed)	5.75 (fixed)	4.4 (fixed)		58.2870156996026 (fixed)			Russia			1								186.610603623234 (fixed)	2 proximal 10-13 distal	13.5
Anncaliia azovica		2018			Niphargogammarus intermedius					subcuticular fat body and myocytes	subcuticular fat body; myocytes			horizontal						5.1 ± 0.06 (fresh); 4.9 ± 0.08 (fixed)	2.8 ± 0.03 (fresh)	5.1 ± 0.06 (fresh); 4.9 ± 0.08 (fixed)	2.8 ± 0.03 (fresh)		20.9355734435224 (fresh)	oval		(Slavyansk District of Krasnodar Territory) Russia			2								149.539810310874 (fresh)	13-21	17
Anncaliia meligethi (= Nosema meligethi)		1979; 1992; 1993			Meligethes aenus; Pieris brassicae				caterpillar (of Cetoniinae)		fat body (of Meligethes aenus); muscles (of Meligethes aenus, rarely)	cytoplasm		horizontal						4 - 4.8 (live)	2 - 3 (live)	4.4 (live)	2.5 (live)		14.3989663289532 (live)	oval		Russia (St. Petersburg); Finland; Baltic States; Ukraine; Poland; Hungary; Denmark; Czechoslovakia; Austria			2	diplokaryotic		anisofilar					107.992247467149 (live)	13 - 14.5	13.75
Anostracospora rigaudi		2013			Artemia franciscana; Artemia parthenogenetica					Intestinal epithelium	Intestinal epithelium		horizontal	horizontal						1.3	0.7	1.3	0.7		0.333532420056116	ovoid		Southern France; Ukraine			1								12.0951317163207	5-6	5.5
Antonospora locustae	Nosema locustae; Antonospora locustae (= Nosema locustae)	1953; 1991	Canning	[ORTHOPTERA] Locusta migratoria (Reiche & Fairmaire) [type host].Also: Melanoplus bivittatus (Say), M. mexicanus (Saussure), M. dawsoni (Scudder), Dissosteira Carolina, Schistocerca gregaria (Forskal), Camnula pellucida [Canning (1962)]; Chorithippus albomarginatus De Geer [I. & L.]; Melanoplus sanguinipes, M. gladstoni, M. infantilis, M. packardii, Phoetatiotes nebrascensis, Opeia obscura, Amphi…	Acrididae (family); Gryllidae (family); Tetrigidae (family); Anabrus simplex; Melanoplus differentialis; Locusta pardalina; Locusta migratoria; Melanoplus bivittatus; M. mexicanus; M. dawsoni; Dissosteira Carolina; Schistocerca gregaria; Camnula pellucida; Chorithippus albomarginatus; Melanoplus sanguinipes; M. gladstoni; M. infantilis; M. packardii; Phoetatiotes nebrascensis; Opeia obscura; Amph…			[ORTHOPTERA]			midgut (of Anabrus simplex); fat body (of Anabrus simplex and Locustana pardalina)		horizontal (per os); vertical (transovarian, in Acrididae)	both		Schizont with 1-4 nuclei seen. Division produces uninucleate cells.	"Sporont" uninucleate at first. Its nucleus divides and it develops into spore.	variable in size; most are 4-6.5 x 2.5-3.5 , but a few are as small as 3 x 1.5 and a few as large as 7 x 3.5 (fresh)	5.25 x 3 (fresh)			5.25 (fresh); 7 (macrospore)	3 (fresh); 3.5 (macrospore)		24.7400421470196 (fresh); 44.8985950075541 (macrospore)			England (London); U.S.A. (many localities); Russia; South Africa (Karoo region)	Huger used this species in carrying out one of the earliest and most important electron microscope studies made on microsporidia.	binucleate	2 (unclear whether this applies to one or both classes)
Antonospora psocopterae		2010			Xanthocaecilius sommermanae; Polypsocus corruptus					Adipose	Adipose			horizontal						4.39 ± 0.045 um (fixed)	1.90 ± 0.033 um (fixed)	4.39 ± 0.045 (fixed)	1.90 ± 0.033 um (fixed)		8.29794103580428 (fixed)	Elongate		(TN) USA			2								89.5353906273091 (fixed)	13-17	15
Antonospora scoticae		1999			Andrena scotica				adult		adipose tissue (in gaster); haemolymph; haemocoel	cytoplasm		horizontal						5.6 - 7.8 (fresh); 4.4 - 5.8 (stained)	2.1 - 3.5 (fresh); 1.4 - 2.2 (stained)	6.8 (fresh); 5 (stained)	2.7 (fresh); 1.8 (stained)		25.9558385039589 (fresh)	ovocylindrical; slightly curved; straight		Sweden (Oland)			2	diplokaryotic	0.084 - 0.085 (filament diameter)	isofilar					156.92255304681 (fresh)	15 - 22	18.5
Apotaspora heleios		2018			Palaemonetes paludosus					Muscle and subcuticular epithelium	muscles; subcuticular epithelium			horizontal						2.9 ± 0.06 (fixed)	1.7 ± 0.03 (fixed)	2.9 ± 0.06 (fixed)	1.7 ± 0.03 (fixed)		4.38828133828934 (fixed)	oval		(Alabama) USA			1								61.4181363776805 (fixed)	10-13	11.5
Areospora rohanae		2014			Lithodes santolla					phagocytes and connective tissue cells	phagocytes; connective tissue	Cytoplasm		horizontal						2.8 (fixed)	2.2 (fixed)	2.8 (fixed)	2.2 (fixed)		7.09581060690815 (fixed)			(Straits of Magellan) southern Chile			1								72.5707902979242 (fixed)	10-11	10.5
Auraspora canningae		1980	Weiser		Lepidocyrtus lignorum													4-5 x 2-2.5	4.5 x 2.25			4.5	2.25		11.9282346065987	pyriform		Germany (Lower Saxony)		binucleate	2
Bacillidium criodrili		1928; 1994			Rhyacodrilus coccineus															21.7 – 24.4 (live)	2.1 – 2.7 (live)	23.03 (live)	2.4 (live)		69.456843659686 (live)	slightly more narrow than original description						diplokaryotic	0.404 - 0.495 (anterior filament); 0.138 - 0.160 (posterior filament)
Bacillidium strictum		1916; 1992			Limnodrilus hoffmeisteri; Lumbriculus variegatus															11.6 - 13.3 (fixed and stained)	2 - 2.2 (fixed and stained)	12.45 (fixed and stained)	2.1 (fixed and stained)		28.7479289748368 (fixed and stained)			Sweden (Southern Sweden)											9.89601685880785 (fixed and stained)	1 - 2	1.5
Bacillidium vesiculoformis		2005			Nais simplex						haemocytes	cytoplasm	vertical	both						12.2 ± 0.4 um	1.6 ± 0.2 um	12.2 ± 0.4 um	1.6 ± 0.2 um		16.3530369594861	bacilliform		Scotland			2
Baculea daphniae		1978	Loubes & Akbarieh		Daphnia pulex						intestinal epithelium			horizontal						2.8 - 3		2.9	0.2		0.0607374579694027	rod-shaped					1
Becnelia sigarae		2000			Sigara lateralis						testicular			vertical						5 ± 0.5 um (c1); 4 ± 3 um (c2)	2.5 ± 0.5 um (c1); 2.5 ± um (c2)	5 ± 0.5 um (c1); 4 ± 3 um (c2)	2.5 ± 0.5 um (c1); 2.5 ± um (c2)		16.3624617374468 (c1); 13.0899693899575 (c2)	oval (c1, c2)		Czech Republic			1 (c1); 1 (c2)								78.5398163397448 (c1); 58.9048622548086 (c2)	9-11 (c1), 7-8 (c2)	10 (c1); 7.5 (c2)
Berwaldia hypodermica		2017			Simocephalus vetulus					hypodermis and fat cells	hypodermis; fat cells			horizontal						4.1 (fresh)	2.4 (fresh)	4.1 (fresh)	2.4 (fresh)		12.3653086845294 (fresh)	ovoid		Czech Republic			1								94.2477796076938 (fresh)	12-13	12.5
Berwaldia nana		2017			Daphnia longispina/galeata complex					fat cells	fat cells			horizontal						4.0 (fresh)	2.5 (fresh)	4.0 (fresh)	2.5 (fresh)		13.0899693899575 (fresh)	egg-shaped		Czech Republic			1								70.6858347057703 (fresh)	9	9
Berwaldia schaefernai		1937; 1994			Daphnia galeata						fat cells			horizontal								4.4 (fresh)	2.2 (fresh)		11.1505595251414 (fresh)	elongate-oval													110.584061406361 (fresh)	15 - 17	16
Berwaldia singularis		1981	Larsson		Daphnia pulex						adipose tissue; hematocoel			horizontal				5.5-6.5 x 3.0, 4.4 x 2.3 (fresh), 3.0-3.5 x 1.5 (fixed)	6.0 x 3.0 (fresh); 3.25 x 1.5 (stained)			5.2(fresh); 3.25(stained)	2.65(fresh); 1.5(stained)		19.1202564885231 (fresh)	broadly oval; elongate oval		Sweden; Ukraine		1			110-130					40	137.366138778214 (fresh)	15 - 18	16.5
Binucleata daphniae		2008			Daphnia magna						integumentary	cytoplasm	horizontal	horizontal						4.9 um (fresh), 3.9 um (fixed)	2.5 um (fresh), 2.2 um (fixed)	4.9 um (fresh); 3.9 um (fixed)	2.5 um (fresh); 2.2 um (fixed)		16.0352125026979 (fresh)	pyriform		Belgium			1								62.8318530717959 (fresh)	8	8
Binucleospora elongata		1995			Candona sp.						adipose tissue; conective tissue; haemocytes	sporophorous vesicle		horizontal						5 - 6.8 (live); 3.7 - 5.8 (fixed and stained)		5.9 (live); 4.75 (fixed and stained)	2 (live); 2 (fixed and stained)		12.3569311041199 (live)	rod-shaped; slightly curved		Sweden (Hoje a river, Esarp)			2		0.106 - 0.128 (filament diameter)	isofilar					78.5398163397448 (live)	11 - 14	12.5
Brachiola gambiae		2004			Anopheles gambiae (1); Anopheles melas (2)						intestinal; Malphigian; adipose; muscle; hyopdermal; connective			horizontal						2.2-2.5 um (c1; fixed); 4.5-5.0 um (c2; fixed)	1.4-1.6 um (c1; fixed); 2.0 um (c2; fixed)	2.35 um (c1, fixed); 4.75 um (c2, fixed)	1.5 um (c1, fixed); 2.0 um (c2, fixed)		2.76852852597601 (c1, fixed); 9.94837673636768 (c2, fixed)	oval; pyriform (c1, c2)		Liberia			2 (c1); 2 (c2)								49.4800842940392 (c1, fixed); 69.1150383789754 (c2, fixed)	9-12 (c1), 9-13 (c2)	10.5 (c1); 11 (c2)
Brachiola vesicularum		1998			Homo sapiens						striated muscles	cytoplasm		horizontal								2.9 (fixed)	2 (fixed)		6.07374579694027 (fixed)							diplokaryotic		anisofilar					56.5486677646163 (fixed)		9
Bryonosema plumatellae		2002			Plumatella nitens							cytoplasm								8.4 ± 0.4 um (fresh)	5.8 ± 0.01 um (fresh)	8.4 ± 0.4 um (fresh)	5.8 ± 0.01 um (fresh)		147.956447613465 (fresh)	pyriform		USA (MI)			2								245.986704776081 (fresh)	12 - 15 (5-6 + 2-3 + 5-6)	13.5
Bryonosema tuftyi		2002			Plumatella sp.							cytoplasm								7.0-7.8 um	4.0-5.0 um	7.4 um	4.5 um		78.4612765234051	pyriform		England			2
Burenella dimorpha		1978			Solenopsis geminata (type host); Solenopsis xyloni; Solenopsis invicta; Solenopsis richteri				pupa		hypodermis (NMB spores); adipose tissue (MB spores)	cytoplasm	horizontal (per os)	horizontal						6 - 7 (NMB spores, live); 6 - 6.5 (MB spores, live)	2.5 - 3 (NMB spores, live); 4 - 4.5 (MB spores, live)	6.4 (NMB spores, live); 6.1 (MB spores, live)	2.9 (NMB spores, live); 4.2 (MB spores, live)		28.1821804978028 (NMB spores, live); 56.3413226494793 (MB spores, live)	coniform (NMB spores); oval (MB spores)		U.S.A. (Florida)			2 (NMB spores); 1 (MB spores)			isofilar					236.87608608067 (NMB spores, live); 752.097281269396 (MB spores, live)		26 (NMB spores); 57 (MB spores)
Burkea eisenia		1970	Burke	Eisenia foetida	Eisenia foetida			[ANNELIDA-OLIGOCHAETA]		epidermis	epidermis			horizontal	A single cyst was seen. It was about 50 μm in diameter and contained numerous spores. "The presence of membrane fragments and structures resembling mitochondria between the spores, and the conformation of the cyst wall itself, suggest the infection of a single cell"			2				2	2		4.18879020478639	spherical	spore wall a trilaminate membrane (not being differentiated into endospore and exospore) covered with a fibrillar substance (mucocalyx) and with a dense mass of substance on the anterior pole; posterior vacuole large and with lipid inclusions	U.S.A. (Massachusetts?)	The only other species similar to this one is B. gatesi (Puytorac & Tourret, 1963). This one is distinguished by having slightly smaller spores that are covered with a thinner glycocalyx, having an anterior protuberance instead of a depression, being in epidermis instead of muscle and being in a different host species		1			coiled; around middle area of spore contents								Polaroplast not developed but in its place are flattened cisternae and small vesicles of the Golgi apparatus
Burkea gastesi		1963	Puytorac & Tourret	Pheretima hawayana; Pheretima californica	Pheretima hawayana; Pheretima californica			[ANNELIDA-OLIGOCHAETA]		longitudinal muscles of body wall	longitudinal muscles of body wall			horizontal	Cysts, spherical or ovoid, up to 1.5 mm, and surrounded by hypertrophied muscle cells, push out into the body cavity. Coelomocytes are concentrated around the cystic envelope. In addition, groups of spores not in cysts lie between the myofibri1s. Some of these spores become phagocytized. Cystic envelope a distinct wall	(Vegetative Stages and Sporulation Stages not distinguished) In early stage there are relatively few nuclei in the cyst and they are highly variable in size. Later there are numerous small nuclei of the same size	(Vegetative Stages and Sporulation Stages not distinguished) In early stage there are relatively few nuclei in the cyst and they are highly variable in size. Later there are numerous small nuclei of the same size	2.5 - 3		2.5 - 3	2.5 - 3	2.75	2.75		10.8892182862709	spherical; subspherical	spore wall apparently a single electron-dense layer (the usual lucent layer being absent) covered by an irregularly thick mucocalyx; posterior vacuole large and containing conspicuous inclusion body	U.S.A. (Oahu, Hawaii); Ascension Island	Type species by original designation. In 1961, Weiser suppressed the Genus Coccospora by transferring its type species to Nosema. Unless this genus is to be resurrected, a possibility that seems highly undesirable at present, C. gatesi must be removed from it. Because this species, which was rather well described, does not fit any recognized genus or family, a new genus and a new family are propo…		1			coiled; around middle area of spore contents					77.7544181763474		9	none
Campanulospora denticulata		1983			Delia floralis; Delia brassicae				pupa; imago													4.8	2.8		19.7040691233152	egg-shaped		Russia (Saint Petersburg); Kazakhstan			2 (diplokaryotic in all stages)
Canningia spinidentis		1995			Pityokteines spinidens				larva; adult		fat body; Malpighian tubules; muscle; connective tissue; gonads			both				1.9-2 x 0.8-1	1.95 x 0.9			1.95	0.9		0.827024266057513	long oval; tubular		Austria			1								15.5508836352695	5 - 6	5.5
Canningia tomici		2003			Tomicus piniperda						intestinal; muscle; trachea; Malphigian; connective tissue; adipose; gonads	cytoplasm	vertical	both						2.8 ± 0.4 um (c1), 3.8 ± 0.3 um (c2)	1.4 ± 0.4 um (c1), 2.0 ± 0.2 um (c2)	2.8 ± 0.4 um (c1); 3.8 ± 0.3 um (c2)	1.4 ± 0.4 um (c1); 2.0 ± 0.2 um (c2)		2.87351008048346 (c1); 7.95870138909414 (c2)	oval (c1, c2)		Europe, USA (MI)			1 (c1); 1 (c2)								19.7920337176157 (c1); 34.5575191894877 (c2)	4-5 (c1), 5-6 (c2)	4.5 (c1); 5.5 (c2)
Caudospora alaskensis		1970	Jamnback	[DIPTERA-SIMULIIDAE] Prosimulium alpestre, larva; fat body [Jamnback]; Simulium sp. [Strickland].	Prosimulium alpestre; Simulium sp.			[DIPTERA-SIMULIIDAE]	larva	fat body (of Prosimulium alpestre)	fat body			horizontal	Hypertrophied cells cause great distention of host abdomen [Strickland].	Schizonts commonly binucleate, sometimes 4- or 8-nucleate.	Plasmodium in 4- or 8-nucleate stage divides into uninucleate[?] sporoblasts, "sometimes in pairs with nuclei at opposite ends" [Jamnback].	5.1 x 3.2	5.1 x 3.2			5.1	3.2		27.3444224568456		sometimes appearing as a flattened disc.	U.S.A. (Alaska (Jamnback), Massachusetts (Strickland))	Further study is needed to confirm the generic determination, since the mode of sporulation and the morphology of the spore are not clearly typical of Caudospora.																			Without visible exospore.
Caudospora nasiae		1970	Jamnback	[DIPTERA-SlMULIIDAE] Simulium andersi	Simulium andersi			[DIPTERA-SIMULIIDAE]	larva	fat body	fat body			horizontal	No data	Rounded stages with 2-16 compact nuclei were seen.	Plasmodium divided, usually in 8-nucleate stages, to give uninucleate[?] sporoblasts.	4.2 x 2.8	4.2 x 2.8			4.2	2.8		17.2410604829008			Ghana																				thin, irregular, without alae
Caudospora palustris		2000			Cnephia ornithophilia (1); Stegopterna mutata (2)						adipose			horizontal						5.5-6.0 um	3.0-3.5 um	5.75 um	3.25 um		31.8004443867279	oval		USA (SC, GA, NJ)			2								91.8915851175014	9	9
Caudospora pennsylvanica		1965	Beaudoin & Wills	[DIPTERA-SlMULIIDAE] Frosimulium magnum Dyar & Shannon	Frosimulium magnum			[DIPTERA-SIMULIIDAE]	larva	presumably in fat body	fat body			horizontal	No data	Only an uninucleate stage seen.	A sporont with diplocaryon develops into plasmodium with 8 (usually) or 16 (sometimes) diplocarya. Nuclei move to periphery and plasmodium divides into 8 binucleate sporoblasts. Nuclei fuse in late sporoblast [?].	5.33 x 3.20	5.33 x 3.20			5.33	3.2		28.5776022931347			U.S.A. (Pennsylvania).
Caudospora polymorpha		1911	Strickland	[DIPTERA-SIMULIIDAE] Cnephia mutata [Jamnback]; Simulium sp. [Strickland], possibly C. mutata [Jamnback]; C. mutata [F. & N.].	Cnephia mutata; Simulium sp.			[DIPTERA-SIMULIIDAE]	larva	fat body	fat body			horizontal	Abodomen of host distended [Strickland].	Stages with 2, 4, 8, and 12 compact nuclei seen. Diplocarya not seen.	"Sporonts" develop to 4- or 8-nucleate plasmodium which divided. "Sporoblasts often separated in pairs attached at the posterior ends" [Jamnback], uninucleate [ ? ] .	5.1 x 3.2	5.1 x 3.2			5.1	3.2		27.3444224568456			U.S.A. [Massachusetts, New York (Strickland, Jamnback)]; Canada (Newfoundland [F. & N.])	Strickland (1911) proposed the name Glugea polymorpha for 3 forms with appendages on the spores and 1 without appendages, which he thought were different species but which, in deference to the opinion of G. N. Calkins, he treated as one. Later authors rediscovered the first 3 forms, which clearly did not belong to Genus Glugea, and gave the following names: Form 1, with long tail on the spore, be…							60	50	55										with irregularities but without alae; with 2 distinct, thickened transverse bands
Caudospora simulii		1946	Weiser	[DIPTERA-SIMULIIDAE] Simulium hirtipes [Strickland]; Simulium sp., larva; fat body [Weiser (1946)];Simulium latipes Meig. [Weiser (1961); D., V., W. & B; Vavra (1968)]; Prosimulium sp. [Frost]; P. fuscum, P. magnum, P. mixtum, and P. multidentatum [Jamnback].	Simulium hirtipes; Simulium sp.; Simulium latipes; Prosimulium sp.; P. fuscum; P. magnum; P. mixtum; and P. multidentatum.			[DIPTERA-SIMULIIDAE]	larva (of Simulium sp.)	fat body (of Simulium sp.)	fat body			horizontal	Abdomen of host greatly distended [Strickland].	Yound schizont round, 4-6 μm, with compact nucleus. Nucleus and cytoplasm divide simultaneously, no multinucleate stage developing [Weiser (1961)].	First stage a cell with a vesicular nucleus. First nuclear division exhibits many long chromosomes. Successive nuclear divisions result in plasmodium with as many as 9 [D., V., W. & B] or 15 [Weiser (1947)] diplocarya. Plasmodium dissociates into binucleate sporoblasts, Dobey et al. finding 8 sporoblasts being produced in rosette formation.											U.S.A. (Massachusetts[Strickland]; New York [Jamnback]; California); Czechoslovakia (near Chatebor) [Weiser]; Canada(Newfoundland [Frost]); France [D., V., W. & B; Vavra];	Type species by monotypy. Weiser also listed the genus and species as new in 1947. In 1961, he explained that a manuscript submitted for publication in 1945 was lost for a while and then appeared in print in 1947. Meantime, he submitted another paper in 1946. Thus, the actual data of publication was 1946, although the dates 1945 and 1947 have also been used in the literature. Weiser thought the a…	binucleate	2																	extended into a long, posterior cauda (14, sometimes 20-24 μm) 2 shorter anterior projections and 2 broad lateral alae	oval, 5 x 2.5 μm
Caudospora simulii forma nordica		1984			Simulium latipes				larva		fat body			horizontal						5.5 - 6	3.6 - 4.8	5.75	4.2		53.1086238089354			Russia (St Petersberg, Karelian Isthmus)			2
Caudospora sp. 1		1951	Steinhaus	[DIPTERA-SlMULIIDAE]Posimulium hirtipes (Fries), larva	Posimulium hirtipes			[DIPTERA-SIMULIIDAE]	larva																			Canada (Ontario).
Caudospora sp. 2		1972	Frost & Nolan	[DIPTERA-SIMULIIDAE] Cnephia mutata, larva	Cnephia mutata			[DIPTERA-SIMULIIDAE]	larva	fat body	fat body			horizontal	Abdomen of host conspicuously white.	No data	No data	3.75-6.12 x 1.75-2.87	4.94 x 2.31			4.94	2.31		13.8022386067622		No transverse bands.	Canada (Churchill Falls, Labrador).	While the authors apparently included this in their title as one of several Caudospora spp., they also remarked that its characters might permit its placement in Genus Weiseria.
Caudosporidae sp.		1989	Garcia		Gigantodax antarcticum; G. chilense; G. fuluescens; G. rufescens; G. rufidulum				larva									8.44-9.22 x 4.13-4.8	8.83 x 4.47			8.83	4.47		92.3792372663586	oval		Argentina (Neuquen)		binucleate	2								231.708166165515	16 - 17	16.5
Chapmanium cirritus		1975	Hazard & Oldacre	Corethrella brakeleyi	Corethrella brakeleyi			[DIPTERA-CHIRONOMIDAE]	larva	adipose tissue	adipose tissue			horizontal			Pansporoblast fusiform. Sporogony by endogenous budding, accompanied by formation of many filaments that connect the spores to the pansporoblastic membrane. Only the octosporous sequence known.	2.92 - 3.80 x 1.33 - 1.91 (live)		2.92 - 3.80 (live)	1.33 - 1.91 (live)	3.36 (live)	1.62 (live)		4.61708562564539 (live)				Type species by original designation					4.5 of coils composes thick proximal portion of spore					33.0809706423005 (live)		6.5							exospore thin
Chapmanium macrocystis		1983; 1975	Gurley; Hazard & Oldacre	Palaemonetes virians	Palaemonetes virians			[DECAPODA]		muscles	muscles			horizontal			Within an elongate fusiform sporophorous vesicle 8 spores develop.									pyriform		Italy (vicinity of Verona)	Gurley, taking his data from a paper by Garbini (1891) [unavailable to me], named the species in 1893 and described it more fully in 1894. Kudo (1924) called this "a doubtful form." Hazard and Oldacre placed it only "tentatively" in genus Chapmanium.
Chapmanium nepae		1966; 1975	Lipa; Hazard & Oldacre	Nepa cinerea	Nepa cinerea			[HEMIPTERA]	adult	fat body; midgut	fat body; midgut			horizontal		Meronts spherical, 2 - 4 μm, uni- or binucleate.	Sporogony results in 8 sporoblasts within an ellipsoidal pansporoblast. The sporoblasts transform into 8 spores	2 - 3 x 1.4 - 1.8 (stained with Giesma)		2 - 3 (stained with Giesma)	1.4 - 1.8 (stained with Giesma)	2.5 (stained with Giesma)	1.6 (stained with Giesma)		3.35103216382911 (stained with Giesma)	slightly elongated		Poland	One of two infected host individuals contained also Nosema nepae Poisson, 1928
Chytridiopsis aquatious		1909	Léger & Duboscq	Helodes minutes	Helodes minutes			[COLEOPTERA]	larva	intestinal epithelium	intestinal epithelium			horizontal		An endogenous cycle, as in C. socius, was observed	"Ookysts" sub spherical or ovoid, 11-18 μm, and containing numerous spores	1				1	1		0.523598775598299	spherical		France	Described very briefly and without figures
Chytridiopsis clerci		1909	L. & D.	Diapteris boleti	Diapteris boleti			[COLEOPTERA]		intestinal epithelium	intestinal epithelium			horizontal		An endogenous cycle, as in C. socius, was observed	Cysts spherical with very thick wall and measuring 7-12 μm	3 x 1.4				3	1.4		3.078760800518	oval		France	It is noteworthy that spores in this genus may not always be spherical. This species described very briefly and without figures
Chytridiopsis hahni		1940	Jirovec	Rhynchelmis limosella	Rhynchelmis limosella			[OLIGOCHAETA]		gut epithelium	gut epithelium			horizontal				2 - 2.5		2 - 2.5	2 - 2.5	2.25	2.25		5.96411730329937	spherical			This is probably not a species of Chytridiopsis because it does not seem to have a thick-walled sporophorous vesicle and it does not clearly show a close association with the host cell nucleus. It may not be a microsporidium. It is retained provisionally in the Genus Chytridiopsis for lack of a better alternative		1
Chytridiopsis limmodrili		1940	Jirovec	Limmodrilus missionicus	Limmodrilus missionicus			[OLIGOCHAETA]		gut epithelium	gut epithelium			horizontal				2 - 2.2		2 - 2.2	2 - 2.2	2.1	2.1		4.84904826081585	spherical	2 chromatin granules	Argentina	This is probably not a species of Chytridiopsis because it does not seem to have a thick-walled sporophorous vesicle and it does not clearly show a close association with the host cell nucleus. It may not be a microsporidium. It is retained provisionally in the Genus Chytridiopsis for a lack of a better alternative
Chytridiopsis pachyiuli		1929	Granata	Pachyiulus communis	Pachyiulus communis			[MYRIAPODA]		intestinal epithelium	intestinal epithelium			horizontal		The "schizont" is situated in distal part of the cell. It liberates "schizozoites" along with secretion from the epithelium	Cyst oval, 10-17 x 18-25 μm; is liberated with total expulsion of the cell	1.8 - 2		1.8 - 2		1.9						Italy	Described very briefly and without illustrations.		1
Chytridiopsis schizophylli		1913; 1940	Trégouboff, Jirovec	Schizophyllum mediterraneum	Schizophyllum mediterraneum			[MYRIAPODA]		intestinal epithelium	intestinal epithelium			horizontal		First stage a small (1.5 μm), spherical body within the host cell cytoplasm. This schizont grows into a multinucleate body 15-20 μm in diameter, during which it depresses the host-cell nucleus. Schizogony follows, with production of many binucleate schizozoites. These (probably morphologically similar to spores) are discharged into the gut lumen, where they are said to become amoeboid, and cause …	Some plasmodia become surrounded by thick-walled spherical cysts, 15-20 μm. The cyst contents divide into 2 spheres and these subdivide asynchronously to produce, eventually, spores. Early division products separated by temporary cytoplasmic partitions	1.5				1.5	1.5		1.76714586764426	spherical; diplococcus		France (Banyuls-sur-mer)	Jirovec referred to this as a species of Chytridiopsis without specifically indicating that he was using a new combination. Therefore, the new combination is attributed to him on the reasonable assumption that he intended to make it. In any case, the distinguishing character of Chytriodioides, presence of temporary cytoplasmic partitions between cells in early stages to sporogony, does not seem t…		1
Chytridiopsis schneideri		1909	Léger & Duboscq	Lithobius mutabilis	Lithobius mutabilis			[MYRIAPODA]		intestinal epithelium	intestinal epithelium			horizontal		An endogenous cycle, as in C. socius, was observed	Cysts spherical, 20-25 μm, some with macrospores and some with microspores									ovoid	small clear vacuole	France	The authors thought a new genus should be created for this species because of the 2 sizes of spores. Species described very briefly and without figures
Chytridiopsis socius		1884	Schneider	Blaps mortisaga; Blaps mucronata; Braps lethifera	Blaps mortisaga; Blaps mucronata; Braps lethifera			[COLEOPTERA]	adult (in Blaps mortisaga)	intestinal epithelium (in Blaps mortisaga)	intestinal epithelium (in Blaps mortisaga)			horizontal	No gross signs of infection mentioned	Merogony in the usual sense, resulting in the unspecialized merozoites which usually reinfect the same cell, unknown and presumed absent. Leger and Duboscq described 'schizonts' that produce 'schizozoites' which are liberated into the lumen of the gut as 'petits amibes' to produce auto-infection, this being called an endogenous cycle. Manier and Ormieres found that the 'schizozoites' have polar f…	Leger and Duboscq described a sexual process (which Manier and Ormieres could not confirm) preceding sporogony. Sporogonial plasmodia form thick-walled cysts ("kystes durables") 10-15 μm in diameter within which many spores develop. These cysts are eliminated to infect new hosts (exogenous cycle)	1.5				1.5	1.5		1.76714586764426	spherical		France	Type species by monotypy. The host cell contains very few parasites, typically 1, and this lies in a depression in the host cell nucleus. The endogenous cycle involves formation of spores within a thin membrane (cyst) and the exogenous cycle involves thick-walled cysts; otherwise, no morphological differences are evident. Manier and Ormieres made the interesting observation that parasites on the …		1			short					9.42477796076938		2	none							none
Chytridiopsis trichopterae		1993			Polycentropus flavomaculatus				larva		midgut epithelium	cytoplasm (spore types I & II); parasitophorous vacuole (spore type I); sporophorous vesicle (spore type II)		horizontal						2 - 2.7 (spore type I, fixed and stained); 1.2 - 1.6 (spore type II, fixed and stained)	2 - 2.7 (spore type I, fixed and stained); 1.2 - 1.6 (spore type II, fixed and stained)	3.2 (spore type I, live); 2.1 (spore type II, live)	3.2 (spore type I, live); 2.1 (spore type II, live)		17.1572846788051 (spore type I, live); 4.84904826081585 (spore type II, live)	spherical		Sweden (small pond at Gardstanga, Scania, Southern Sweden)			1 (spore type I); 1 (spore type II)		0.102 - 0.187 (spore I); 0.069 - 0.102 (spore II)	isofilar					25.1327412287183 (spore type I, live); 16.4933614313464 (spore type II, live)	2 - 3	2.5 (spore type I); 2.5 (spore type II)
Chytridiopsis typographi	Chyrridiopsis typographi; Chytridiopsis typographi	1954; 1970; 1985	Weiser	Ips typographus; Dendroatonus pseudotsugae	Ips typographus; Dendroatonus pseudotsugae			[COLEOPTERA]	adult	midgut epithelium	midgut epithelium			horizontal	Illustrations show hypertrophy of infected cells		Cyst spherical, 10-15 μm. containing 15-30 spores	1.5 - 2 (Sprague); 2 - 2.5 (Purrini, 1985)		1.5 - 2 (Sprague); 2 - 2.5 (Purrini, 1985)	1.5 - 2 (Sprague); 2 - 2.5 (Purrini, 1985)	2 (avg of all entries)	2 (avg of all entries)		4.18879020478639 (avg of all entries)	spherical; broad oval	curved dark red rod attached at end to the spore wall	Europe; Canada (British Colombia); Federal Republic of Germany (Bavaria, Lower Saxony, Hessia, and Westphalia)	Weiser (1970) said the European material (in Ips) and the American material (in Dendroctonus) "do not show major differences." The possibility that these represent 2 species, nevertheless, seems evident		1	centrally situated nucleus							18.8495559215388 (avg of all entries)		3
Chytridiopsis variabilis		1909	Léger & Duboscq	Trox perlatus	Trox perlatus			[COLEOPTERA]		intestine	intestine			horizontal		An endogenous cycle, as in C. socius, was observed	"Oocysts" spherical, very variable in size, 9-16 μm	2				2	2		4.18879020478639	spherical		France	Described very briefly and illustrated with 1 figure
Chytridiopsis xenobili		1960	Ganapat & Narasimhamurti	Xenobolus carnifex	Xenobolus carnifex			[MYRIAPODA]		gut epithelium	gut epithelium			horizontal		"Amoebulae," 4.5 x 4 μm, in the gut lumen penetrate the epithelial cells and grow into plasmodia. (Origin of the amoebulae not stated.)	By endogenous budding, plasmodia produce uninucleate bodies presumed to be gametes. These thought to join to make zygotes with develop into spores. Cyst "a tough, thin, transparent membrane."	3				3	3		14.1371669411541	spherical	excentrically situated nucleus; bivalve	India	Having had opportunity to compare slides of the type species of Chytridiopsis, C. socius, (Courtesy of R. Ormieres), and this parasite of Xenobolus (courtesy of C. C. Narasimhamurti), I feel that the latter is not a haplosporidian but probably a microsporidian belonging to the CHYTRIDIOPSIDAE. This one develops in close association with the host cell nucleus, a fact which was not mentioned by the…			excentrically situated spore nucleus
Ciliatosporidium platyophryae		1995			Cirrophrya terricola						posterior body; appendages	parasitophorous vacuole		horizontal								4 (fresh)	2 (fresh)		8.37758040957278 (fresh)	rod-shaped; hemispherical ends		U.S.A. (Soil in Zion National Park, Utah, W 155°, N 37° 30°)			1		0.140 (filament diameter)	isofilar				2.5 (5/8 of spore length)		0 (uncoiled)
Coccospora micrococcus		1921; 1994			Arctopelopia sp.															2.5 - 2.7 (live); 1.6 - 1.8 (fixed and stained)	2.5 - 2.7 (live); 1.6 - 1.8 (fixed and stained)	2.6 (live); 1.7 (fixed and stained)	2.6 (live); 1.7 (fixed and stained)		9.2027720799157 (live)	spherical		Sweden				monokaryotic		isofilar						0 (uncoiled)
Conglomerata obtusa		2018			Daphnia pulex					adipose	adipose			horizontal						4.3 (fresh)	2.4 (fresh)	4.3 (fresh)	2.4		12.9684944740187 (fresh)	pyriform		Czech Republic			1								56.5486677646163	7-8	7.5
Cougourdella coryniformis (= Tuzetia coryniformis)		1968; 1993			Macrocyclops albidus						fat body			horizontal						7 - 8.5 (live)	2.6 - 2.5 (live)	7.8 (live)	2.8 (live)		32.0191123253872 (live)	ovoid		Russia (near St. Petersberg)			1			heterofilar					140.743350880823 (live)	15 - 17	16
Cougourdella magna		1935	Hesse	[COPEPODA] Megacyclops viridis Jurine	Megacyclops viridis			[COPEPODA]		hemocoele and fat body	hemocoele; fat body			horizontal	Infected host individual milky-white and small in size, with body packed full of spores.	No data	Sporoblasts grouped in pairs. At maturity spores become separated and disseminated in the parasitized tissue where they appear to be formed in isolation "comme chez Nosema. "	Length about 18 μm, neck about 2 μm wide and inflated end about 3 μm wide.	18 x 2.5			18	2.5		58.9048622548086			France (Cote-d'Or).	Type species by monotypy. The author described nuclear changes within the developing spore similar to those that occur in myxosporidia but this description is not acceptable. The "germ" mentioned by the author was an inclusion in the posterior vacuole of the spore and cannot be accepted as the sporoplasm. Therefore, the number of nuclei present in unknown.	"Un germe mono-ou binuclee ou deux germes monoculees."	1 (unclear if uninuc/binuc spores are different size); 2 (unclear if uninuc/binuc spores are different size)							110
Cougourdella polycentropi (Paraepiseptum polycentropi)		1965	Weiser	[TRICHOPTERA] Polycentropus flavomaculatus Pict.	Polycentropus flavomaculatus			[TRICHOPTERA]	larva	fat body	fat body			horizontal	Infected fat bodies are swollen and appear porcelain white through the skin.	Round or oval, 4-5 x 2-3 μm, with 1 or 2 nuclei, mostly 1 because nuclear division is followed by cytoplasmic division.	Stages at first oval become wedge-shaped. In the broad posterior end is a protoplasmic mass with an oval nucleus and a vacuole.	5.2-7 x 1.4-1.8, average 6 x 1.5	6 x 1.5	5.2-7	1.4-1.8	6	1.5		7.06858347057703					after hydrolysis with HCL and staining with Giemsa, there is always 1 nucleus.	1
Cougourdella pusilla		1935	Hesse	[COPEPODA] Megacyclops viridis Jurine	Megacyclops viridis			[COPEPODA]		hemocoele and fat body	hemocoele; fat body			horizontal	No data	No data	"La sporulation est ici du type monospore, comme chez Nosema."	not over 6 μm long, inflated part 1.5 μm wide and neck 0.5 μm wide.	6 x 1			6	1		3.14159265358979			France (Haute-Saone).
Cougourdella rhyacophilae		1969	Baudoin	[TRICHOPTERA] Rhyacophila obliterata McL.	Rhyacophila obliterata			[TRICHOPTERA]	larva	Site not given.					No data	No data	No data	6.3 x 2.7	6.3 x 2.7			6.3	2.7		24.0473209669031	Elliptical or oval		France (in the Couze Pavin at Besse).
Crepidula beklemishevi		2003			Anopheles beklemishevi						adipose			horizontal						4.2 ± 0.22 um (fixed)	2.0 ± 0.01 um (fixed)	4.2 ± 0.22 um (fixed)	2.0 ± 0.01 um (fixed)		8.79645943005142 (fixed)			Siberia			1								40.8407044966673 (fixed)	6-7	6.5
Crispospora chironomi		2008			Chironomus plumosus					Gut epithelium	Gut epithelium			horizontal						1.75 (c1, fixed); 2.5 um (c2, fixed)	1.75 (c1, fixed); 1.5 um (c2, fixed)	1.75 (c1, fixed); 2.5 (c2, fixed)	1.75 (c1, fixed); 1.5 (c2, fixed)		2.80616218797213 (c1, fixed); 2.94524311274043 (c2, fixed)	Spherical (c1); Short oval (c2)		Russia			1 (c1); 2 (c2)								30.2378292908018 (c1, fixed); 16.4933614313464 (c2, fixed)	5-6 (c1); 3-4 (c2)	5.5 (c1); 3.5 (c2)
Cristulospora aedis		1989			Aedes caspius				adult (type 1); larva (type 2)		genital ducts (type 1); fat body (type 2)			horizontal				8.7-11.8 x 3.7-5.0 (type 1); 6.2-7.5 x 4.3-5.6 (type 2)	10.25 x 4.35 (type 1); 6.85 x 4.95 (type 2)	8.7-11.8 (type 1); 6.2-7.5 (type 2)	3.7-5.0 (type 1); 4.3-5.6 (type 2)	10.25 (type 1); 6.85 (type 2)	4.35 (type 1); 4.95 (type 2)		101.554927770403 (type 1); 87.8819311438166 (type 2)	C-shaped (type 1); oval (type 2)		Uzbekistan
Cristulospora cadyrovi		1989			Culex pipiens				larva		fat body			horizontal				5.6-6.8 x 3.7-5.0	6.2 x 4.35	5.6-6.8	3.7-5.0	6.2	4.35		61.4283465538046	ovoid		Uzbekistan
Cristulospora sherbani		1989			Culex modestus				adult (type 1); larva (type 2)		genital ducts (type 1); fat body (type 2)			horizontal				6.2-8.7 x 2.5-3.7 (type 1); 5.0-8.1 x 4.3-5.6 (type 2)	5.95 x 3.1 (type 1), 6.55 x 4.95(type 2)	6.2-8.7 (type 1); 5.0-8.1 (type 2)	2.5-3.7 (type 1); 4.3-5.6 (type 2)	5.95(type 1);6.55(type 2)	3.1(type 1);4.95(type 2)		29.9391161893229 (type 1); 84.0330874440874 (type 2)	oval-cylindrical (type 1); oval (type 2)		Uzbekistan
Cryptosporina brachyfila		1975	Hazard & Oldacre	Piona sp.	Piona sp.			[ARACHNIDA]		adipose tissue	adipose tissue			horizontal			Only an octosporous sequence known. Sporogony accompanied by formation of many dark amber particles that obscure the spore in fresh preparations. Pansporoblastic membrane very persistent	1.80 - 1.91 x 0.53 - 0.80 (fixed); average: 1.86 x 0.71		1.80 - 1.91 (fixed)	0.53 - 0.80 (fixed)	1.86 (fixed)	0.71 (fixed)		0.490939825569131 (fixed)		thin and rugose spore wall	U.S.A. (Florida)	Type species by monotypy		1			polar tubule uniform in diameter						max 3
Cucumispora dikerogammari	Cucumispora dikerogammari; Cucumispora dikerogammari (= Nosema dikerogammari)	1987; 1996; 2009; 2010			Dikerogammarus villosus; Dikerogammarus haemobaphes; Chaetogammarus ischnus; Pontogammarus crassus						Primarily muscle cells (of Dikerogammarus villosus); somatic tissue (secondarily, of Dikerogammarus villosus); adipose tissue (secondarily, of Dikerogammarus villosus); haemolymph (of Dikerogammarus villosus); gonads (of Dikerogammarus villosus)	Cytoplasm	High rates of horizontal, low rates of vertical	both						2.50-5.03 um	1.32-3.07 um	3.765	2.195		9.49801064536951	Elongate		Ukraine (Kiev); Ukraine (Kakhovsk); Ukraine (Kremenchug)			2	diplokaryotic		isofilar					51.718469059722	7 - 8	7.5
Cucumispora ornata		2015			Dikerogammarus haemobaphes					musculature primarily. Connective tissues between the gut and gonad; musculature; nervous system and carapace are often infected in advanced cases.	muscles (primary infection site); connective tissue (between the gut and gonad); nervous system (in advanced cases); carapace (in advanced cases)			horizontal						4.24 ± 0.43 (fixed)	2.025 ± 0.19 (fixed)	4.24 ± 0.43 (fixed)	2.025 (fixed)		9.10362865175616 (fixed)	ellipsoid		United Kingdom			2								50.8938009881546 (fixed)	7-9	8
Culicospora damnosi		1982	Weiser		Simulium damnosum				larva									7-8 x 3	7.5 x 3			7.5	3		35.3429173528852	oval; sphenoidal		Nigeria
Culicospora magna		?; 1997			Culex restuans				larva		fat body; haemolymph			horizontal												pyriform		U.S.A. (Florida)
Culicosporella lunata		1970; 1991			Culex pilosus				larva																						2
Cylindrospora chironomi		1986			Chironomus plumosus		freshwater ("found in water basins"); terrestrial		larva		fat body			horizontal								7.5	1.1		4.75165888855456	elongated cylindrical		Russia (North-Western Russia)										5 (2/3 spore length)
Cystosporogenes deliaradicae		1995			Delia radicum				adult		fat body (especially prominent in thorax, close to hypoderm)	sporophorous vesicle		horizontal						4.6 - 5.5 (fixed and stained)	1.2 - 1.5 (fixed and stained)	5.05 (fixed and stained)	1.35 (fixed and stained)		4.81900678106589 (fixed and stained)	ovocylindrical		Denmark (Hegnstrup, Slangerup, Sjselland)			1		0.114 - 0.123 (filament diameter)	isofilar					53.0143760293278 (fixed and stained)	12 - 13	12.5
Cystosporogenes pristiphorae		1966; 1992			Pristiphora erichsonii				larva; pupa; adult			cytoplasm								1.85 - 2.55 (from larval H. sea, fresh); 2.1 - 3.3 (from larval P. erichsonii, fresh)	0.95 - 1.55 (from larval H. sea, fresh); 1 - 1.8 (from larval P. erichsonii, fresh)	2.29 ± 0.09 (from larval H. sea, fresh); 2.70 ± 0.59 (from larval P. erichsonii, fresh)	1.19 ± 0.05 (from larval H. sea, fresh); 1.35 ± 0.04 (from larval P. erichsonii, fresh)		1.69796223782568 (from larval H. sea, fresh); 2.57649867502533 (from larval P. erichsonii, fresh)			U.S.A. (Tioga and Huntington Counties, Pennsylvania)			1 (from larval H. sea); 1 (from larval P. erichsonii)	haplokaryotic		isofilar						8 - 9 (9 most common)	9 (unclear whether this applies to one or both spore classes)
Cystosporogenes sp.		2011			Agrilus anxius					Fat body; gut epithelium	Fat body; gut epithelium			horizontal						2.60 ± 0.12 (fixed)	1.66 ± 0.12 (fixed)	2.60 ± 0.12 (fixed)	1.66 (fixed)		3.75135484370055 (fixed)	oval-to kidney shaped		(Ontario) Canada			1								46.9353942446315 (fixed)	8-10	9
Desmozoon lepeophtherii (also Paranucleospora theridion)		2003			Lepeophtheirus salmonis (1); Salmo salar (2); Caligus elongatus (3); Oncorhynchus mykiss (4)						epithelium (1, 2); endothelium (2); connective (1); haemocytes (1)	cytoplasm (1;2); nucleus (2)		horizontal						0.9-1.2 um (c1); 2.4-2.7 um (c2); 2.2-2.5 um (c3)	0.9-1.2 um (c1); 2.0-2.1 um (c2); 2.2-2.5 um (c3)	1.05 um (c1); 2.55 um (c2); 2.35 um (c3)	1.05 um (c1); 2.05 um (c2); 2.35 um (c3)		0.606131032601981 (c1); 5.61108082885222 (c2); 6.79519945986777 (c3)	spherical (c1, c3); ellipsoid (c2)		Scotland; Norway			2 (c1); 2 (c2); 1 (c3)								19.7920337176157 (c1); 38.6415896391545 (c2); 44.2964564156161 (c3)	4-8 (c1, c2, c3)	6 (c1); 6 (c2); 6 (c3)
Dictyocoela diporeiae		2014			Diporeia sp.; Amphipoda; Gammaridea					Muscle surrounding ovaries	Muscle surrounding ovaries			horizontal						1.99 ± 0.09 (fixed)	1.19 ± 0.05 (fixed)	1.99 ± 0.09 (fixed)	1.19 (fixed)		1.47552176998825 (fixed)			USA											29.9079620621748 (fixed)	8	8
Dictyocoela duebenum		2002			Gammarus duebeni						egg; ovarian	cytoplasm	vertical	vertical						2.73 ± 0.29 um (fixed)	1.47 ± 0.18 um (fixed)	2.73 ± 0.29 um (fixed)	1.47 ± 0.18 um (fixed)		3.08884374213969 (fixed)	oval; pyriform		Scotland			1								43.8723414073815 (fixed)	9-10	9.5
Dictyocoela roeselum		2004			Gammarus roeseli (1); Gammarus balcanicus (2); Gammarus fossarum (3)						egg; ovarian (1)		vertical (1)	vertical						3.78 ± 0.31 um (c1; fresh); 2.68 ± 0.37 um (c1; fixed); 3.11 ± 0.45 um (c2; fresh); 2.77 ± 0.26 um (c2; fixed)	2.15 ± 0.24 um (c1; fresh); 1.66 ± 0.33 um (c1; fixed); 1.85 ± 0.25 um (c2; fresh); 1.75 ± 0.16 um (c2; fixed)	3.78 ± 0.31 um (c1, fresh); 2.68 ± 0.37 um (c1, fixed); 3.11 ± 0.45 um (c2, fresh); 2.77 ± 0.26 um (c2, fixed)	2.15 ± 0.24 um (c1, fresh); 1.66 ± 0.33 um (c1, fixed); 1.85 ± 0.25 um (c2, fresh); 1.75 ± 0.16 um (c2, fixed)		9.14886758596785 (c1, fresh); 5.5731722774989 (c2, fresh)			France			1 (c1); 1 (c2)								50.6581815391354 (c1, fresh); 43.5895980685584 (c2, fresh)	7-8 (c1, c2)	7.5 (c1); 7.5 (c2)
Dimeiospora palustris		2003			Aedes punctor						adipose			horizontal						6.1 um (c1); 4.6 um (c2)	4.9 um (c1); 3.7 um (c2)	6.1 um (c1); 4.6 um (c2)	4.9 um (c1); 3.7 um (c2)		76.6868002729025 (c1); 32.9731092945273 (c2)	oval (c1, c2)		Siberia			1 (c1); 1 (c2)								138.54423602331 (c1); 151.110606637669 (c2)	9 (c1), 13 (c2)	9 (c1); 13 (c2)
Duboscqia aediphaga		1988	Kettle		Aedes vigilax				larva									5.6 x 2.6 (fresh). 4.9 x 2.6 (stained)	5.6 x 2.6 (fresh); 4.9 x 2.6 (stained)			5.6(fresh); 4.9(stained)	2.6(fresh); 2.6(stained)		19.8213552490492 (fresh)	ovoid; ellipsoid		Australia (Queensland)		uninucleate	1								65.3451271946677 (fresh)	7.5-8.5	8
Duboscqia chironomi		1975	Voronin	Chironomus plumosus	Chironomus plumosus			[DIPTERA-CHIRONOMIDAE]	larva	fat body	fat body			horizontal		Merogony by multiple fission, producing uninucleate merozoites	Cell with diplocaryon becomes zygote (sporont) that develops into sporogonial plasmodium producing 16 spores.	6.2 (5.8 - 6.5) x 3.8 (3.6 - 4.0) (fresh); 5.4 (4.9 - 5.8) x 3.8 (3.6 - 4.1) (stained with Giesma)		5.8 - 6.5 (fresh); 4.9 - 5.8 (stained with Giesma)	3.6 - 4 (fresh); 3.6 - 4.1 (stained with Giesma)	6.2 (fresh); 5.4 (stained with Giesma)	3.8 (fresh); 3.8 (stained with Giesma)		46.8767511817645 (fresh)	egg-shaped		U.S.S.R. (northeast)
Duboscqia coptotermi		1976	Kalavati & Narasimhamurti	Coptotermes heimi	Coptotermes heimi			[ISOPTERA]		midgut epithelium	midgut epithelium			horizontal	Infected cells and their nuclei, hypertrophied. Heavily infected tissue opaque white.	Stages with as many as 16 nuclei seen	Sporogonial plasmodia irregular in outline, 23 x 9 μm, producing 16 sporoblasts that transform into 16 spores	5.6 - 6.6 x 2.5 - 3.5 (fresh)		5.6 - 6.6 (fresh)	2.5 - 3.5 (fresh)	6.1 (fresh)	3 (fresh)		28.7455727803466 (fresh)	oval; ellipsoidal		India (Waltair)			1					55	45	50
Duboscqia dengihilli		1993			Anopheles hilli; Apocyclops dengizicus				larva (of Anopheles hilli); adult (of Anopheles hilli)		fat body (of Anopheles hilli larva); oenocytes (of Anopheles hilli adult female)	sporophorous vesicle (meiospores in Anopheles hilli, spores in Apocyclops dengizicus)	vertical (transovarian, A. hilli); horizontal (both hosts)	both								7.4 ± 0.8 (binucleate spores in Anopheles hilli, stained); 5 ± 0.6 (meiospores in Anopheles hilli, stained); 8.8 ± 0.9 (spores in Apocyclops dengizicus, stained)	4.6 ± 0.6 (binucleate spores in Anopheles hilli, stained); 2.8 ± 0.4 (meiospores in Anopheles hilli, stained); 3 ± 0.4 (spores in Apocyclops dengizicus, stained)		81.987190678284 (binucleate spores in Anopheles hilli, stained); 20.5250720034533 (meiospores in Anopheles hilli, stained); 41.4690230273853 (spores in Apocyclops dengizicus, stained)	rounded (binucleate spores and meiospores in Anopheles hilli); clavate (spores in Apocyclops dengizicus); slightly curved (Apocyclops dengizicus)		Australia (north Queensland)			1 (spores in Apocyclops dengizicus); 2 (binucleate spores in Anopheles hilli)			isofilar; anisofilar (meiospores in Anopheles hilli)					79.4822941358218 (binucleate spores in Anopheles hilli, stained); 65.9734457253857 (meiospores in Anopheles hilli, stained); 51.8362787842316 (spores in Apocyclops dengizicus, stained)	5 - 6 (binucleate spores in Anopheles hilli); 6 - 9 (meiospores in Anopheles hilli); 5 - 6 (spores in Apocyclops dengizicus)	5.5 (binucleate spores in Anopheles hilli); 7.5 (meiospores in Anopheles hilli); 5.5 (spores in Apocyclops dengizicus)
Duboscqia legeri		1908	Perez	Termes lucifugus; Reticulitermes flavipes	Termes lucifugus; Reticulitermes flavipes			[ISOPTERA]		body cavity (of Termes lucifugus); fat body (of Reticulitermes flavipes)	body cavity (of Termes lucifugus); fat body (of Reticulitermes flavipes)			horizontal	Infected cells appear as cysts attached to midgut. Host cell nuclei become extremely hypertrophied [Kudo]. The cyst (xenoma) is an infected and greatly hypertrophied fat cell with nucleus. The nucleus of the infected host cell also becomes exceedingly hypertrophied and polymorphic, with branching and budding	An uninucleate schizont develops into a plasmodium that divides into 16 schizonts within a common membrane. The delicate membrane breaks, liberating the schizonts which apparently repeat the schizogony. Finally, certain schizonts produce 2 sporonts	The sporont is characterized by a distinct, loosely fitting membrane which stains rose-red with Giemsa's solution. By a series of successive divisions, 16 (sometimes only 8) uninucleate sporoblasts are formed and each develops into a spore. During sporogony, the cytoplasm may divide completely into 2 bodies within the pansporoblastic membrane at the end of the first nuclear division or into 4 at …	5 x 2.5 (oval); 4.3 - 5.9 x 2.2 - 3 (ovoid/elliptical)		4.3 - 5.9 (ovoid/elliptical)	2.2 - 3 (ovoid/elliptical)	5 (oval); 5.1 (ovoid/elliptical)	2.5 (oval); 2.6 (ovoid/elliptical)		16.3624617374468 (oval); 18.051591387527 (ovoid/elliptical)	oval; ovoid; elliptical	ovoid/elliptical spores have nearly rounded extremities	France (Landes de Gascogne; Banyuls-sur Mer); U.S.A. (Solomons, Maryland)	Type species by monotypy.		1 (unclear what spore class this belongs to)
Duboscqia sidae		1942	Jirovec	Sida crystallina (type host); Daphnia pulex; Daphnia magna	Sida crystallina (type host); Daphnia pulex; Daphnia magna			[CLADOCERA]		body cavity (of Sida crystallina)	body cavity (of Sida crystallina)			horizontal			Pansporoblast usually contains 16 spores, sometimes 8.	3 x 1.2 - 1.6			1.2 - 1.6	3	1.4		3.078760800518	oval; one pole slightly narrowed		Czechoslovakia	More data are needed to demonstrate that this species is congeneric with the type, D. legeri, in termites
Duboscqia sp.		1963	Lorn & Vavra	Macrocyclops albidus	Macrocyclops albidus			[COPEPODA]																			Covered with a mucous layer that swells in water	Czechoslovakia	More data are needed to determine whether species like this in aquatic crustacea are congeneric with the type species, D. legeri, in a terrestrial insect.
Edhazardia aedis		1930; 1997			Aedes aegypti				larva				horizontal (per os); vertical (transovarian)	both								6.72 ± 0.13 (first binucleate spores, fresh); 9.1 (transovarial spores)	4.05 ± 0.09 (first binucleate spores, fresh); 3.44 (transovarial spores)		57.7135703205674 (first binucleate spores, fresh); 56.3841320853723 (transovarial spores)	ovoid (first binucleate spores); oblong (transovarial spores)		Thailand			2 (first binucleate spores); 2 (transovarial spores)			isofilar					57.255526111674 (first binucleate spores, fresh); 70.2460117342678 (transovarial spores)	4 - 5 (first binucleate spores); 6 - 7 (transovarial spores)	4.5 (first binucleate spores); 6.5 (transovarial spores)
Eimeria alces		1971; 1997			Alces alces																							Sweden (Bryansk province)
Encephalitozoon brumpti		1929			Homo sapiens						cerebrospinal fluid			horizontal				2-6 x 1.25-4	4 x 2.63			4	2.63		14.4867214837435	oval		France
Encephalitozoon cuniculi		1923; 1996; 1991; 1994; 1997; 1979	Wright&Craighead	[MAMMALIA-RODENTIA, CARNIVORA, other?] Originally found in brain of laboratory rabbits. Later found by the original authors and many others to be very common in laboratory mice as well as rabbits. Meiser et al. (1971) found it in hamsters Vavra et al. (1971) found similar parasites in different carnivores.	Homo sapiens; Oryctolagus cuniculus; Vulpes lagopus (=Alopex lagopus); Canis familiaris; Saimiri sp.; Gallus gallus domesticus; Ondatra zibethica; labatory rabbits; laboratory mice; hamsters			[MAMMALIA-RODENTIA, CARNIVORA, other?]		brain	brain; kidney; adrenal gland; brain; heart; trachea; urinary bladder; spleen; lymph nodes; all organs (in chickens); embryo (chickens); egg (chickens)		vertical (in chickens); horizontal (per os)	both		Binary fission in 2 cycles, with tendency to formation of short chains in the second	Disporous	1-2; 2.5x0.5-1; 2.5x1.5	2.5 x 1			2.5	1		1.30899693899575	Elongate-oval to pyriform		Switzerland; Norway; Canada; Cosmopolitan, originally discovered in France	A voluminous literature on this species has developed. Petri made a complete review in 1969. Matsubayashi et al., (1959) reported ‘ephalitozoon-like organisms' in man and Khanna and Iyer (1971) reported Nosema cuniouli in a goat, but the identifications are not well substantiated. Cali (1971) restored the Genus Encephalitozoon. Sprague and Vernick (1971) reviewed the ultrastructural studies and c…	Uninucleate	1
Encephalitozoon flavescens		1980	Weiser		Tomocerus flavescens													5.5-6.0 x 2.5	5.75 x 2.5			5.75	2.5		18.8168309980639	elongated; tubular		Germany (Lower Saxony)		uninucleate	1
Encephalitozoon hellem		1991; 1997; 1998			Homo sapiens; Melopsittacus undulatus; Eclectus roratus; Chalcopsitta scintillata		parasitophorous vacuole (developing stages)				small intestine; liver (of Eclectus roratus); kidney (of Eclectus roratus); spleen (of of Eclectus roratus); lung (of Eclectus roratus); heart (of of Eclectus roratus); ventriculus (of Eclectus roratus); skeletal muscles (of Eclectus roratus); brain (of Eclectus roratus); eye cornea (of Homo sapiens); eye conjunctiva (of Homo sapiens)			horizontal						2 - 3 (fixed and stained); 2 - 2.5 (fixed and embedded in Spurr's resin)	1.5 - 2 (fixed and stained); 1- 1.5 (fixed and embedded in Spurr's resin)	2.5 (fixed and stained)	1.25 (fixed on stained)		2.04530771718085 (fixed and stained)	round; oval		U.S.A. (Mississippi)			1 (monokaryon)		6						25.5254403104171 (fixed on stained)	4-9	6.5
Encephalitozoon intestinalis (= Septata intestinalis)		1993; 1996; 1998			Homo sapiens						intestines; villus enterocytes; lamina propria macrophages; lamina propria fibroblasts; lamina propria endothelial cells; gall bladder epithelium; gall bladder macrophages; kidney tubular cells; kidney transitional cells; nasal mucosa	parasitophorous vacuole		horizontal						1.2 - 2.4 (fixed and resin-embedded)	0.9 - 1.2 (fixed and resin-embedded)	1.8 (fixed and resin-embedded)	1.05 (fixed and resin-embedded)		1.03908177017482 (fixed and resin-embedded)	oval (from figures)					1					22	15	18.5	16.4933614313464 (fixed and resin-embedded)	4 - 7	5
Encephalitozoon lacertae		1981; 1998			Mabuya perrotetii; Podracis muralis						large intestine epithelium; cloaca			horizontal						2.5 - 3.5 (fresh)	1 - 1.5 (fresh)	2.9 (fresh)	1.2 (fresh)		2.1865484868985 (fresh)	elongate ellipsoid; slightly curved		Ghana			1								22.6194671058465 (fresh)	5 - 7	6
Encephalitozoon pogonae		2016			Pogona vitticeps					macrophages	macrophages			horizontal						2.1 (fixed)	1.1 (fixed)	2.1 (fixed)	1.1		1.33046448879528 (fixed)			(Louisiana) USA			1								15.5508836352695	3-6	4.5
Encephalitozoon romaleae		2009			Romalea microptera						epithelium; intestinal; midgut	cytoplasm	horizontal	horizontal						3.97 ± 0.23 um (fresh); 3.09 ± 0.15 um (fixed)	1.95 ± 0.08 um (fresh); 1.81 ± 0.10 um (fixed)	3.97 ± 0.23 um (fresh); 3.09 ± 0.15 um (fixed)	1.95 ± 0.08 um (fresh); 1.81 ± 0.10 um (fixed)		7.90420784652375 (fresh)	ovocylindrical		USA (LA, FL)			1								45.9457925587507 (fresh)	7-8	7.5
Encephalitozoon sp. (?)		1994			Agapornis roseicolli						liver; kidney (tubule epithelium)	parasitophorous vesicle	horizontal (suggested by authors)	horizontal								2.4	1.4		2.4630086404144	oval (from figures)		U.S.A. (Tennessee)											24.1902634326414	5 - 6	5.5
Encephalitozoon sp. 1		1975	Kemp & Kluge	[AVES]The blue-masked lovebird Agapornis personata	Agapornis personata			[AVES]		epithelial cells, renal tubules, bile duct, intestine, liver cells	epithelial cells; renal tubules; bile duct; intestine; liver cells			horizontal		No data	"Organisms" [evidently spores] were contained in cytoplasmic vacuoles in the intestinal epithelium.	1-2 (only length was recorded)	1.5			1.5					Light area in one end when stained with hematoxylin	U.S.A. (Iowa).	The data are too few to permit generic determination.											3 - 4	3.5	Indistinctly visible polaroplast.						Very thin	Moderately thin
Encephalitozoon sp. 2		1991			Homo sapiens															2.25 - 2.8	1.25 - 1.8	2.525	1.525		3.0746783663145														28.7455727803466		6
Encephalitozoon sp. 3		1992			Homo sapiens						eye cornea	cytoplasm; parasitophorous vacuole		horizontal								2.40 ± 0.33	1.15 ± 0.08		1.661902513749	ellipsoidal					1							19.26 ± 3.35	21.6769893097696		6
Encephalitozoon sp. 4		1995			Homo sapiens						found in a liver lesion caused by Echinococcus multilocularis	parasitophorous vacuole		horizontal						2 - 2.6 (fixed and stained)	1.1 - 1.5 (fixed and stained)	2.3 (fixed and stained)	1.3 (fixed and stained)		2.03522844075059 (fixed and stained)	oval					1								18.3783170235003 (fixed and stained)	4 - 5	4.5
Encephalitozoon sp. 5		1998			Struthio camelus						small intestine	parasitophorous vacuole		horizontal						1 - 2	0.8 - 1	1.5	0.9		0.636172512351933			U.S.A.			1								12.7234502470387	3 - 6	4.5
Encephalitozoon sp. 6		1998			Amblyomma cajennense; Anocentor nitens				adult		midgut epithelium; salivary gland	parasitophorous vacuole		horizontal						1.2 - 1.7 (fixed and stained)	0.4 - 0.8 (fixed and stained)	1.45 (fixed and stained)	0.6 (fixed and stained)		0.273318560862312 (fixed and stained)	ovoid		Brazil			1								9.42477796076938 (fixed and stained)	4 - 8	5
Encephalitozoon vrevi		1986			Macrocyclops distinctus						fat body			horizontal						2.5 - 3.5 (live)	0.6 - 0.8 (live)	3 (live)	0.7 (live)		0.769690200129499 (live)	short-cylindrical					1			heterofilar					16.4933614313464 (live)	7 - 8 (6 - 7 anterior coils, 1 posterior coil)	7.5
Endoreticulatus eriocheir (Hepatospora eriocheir)		2007			Eriocheir sinensis						epithelium	cytoplasm		horizontal						1.7 ± 0.2 um	1.0 ± 0.2 um	1.7 ± 0.2 um	1.0 ± 0.2 um		0.890117918517108	ellipsoid		China			1								21.9911485751286	7	7
Endoreticulatus poecilimonae		2015			Poecilimon thoracicus					midgut and gastric caeca tissues.	midgut; gastric caeca			horizontal						2.58 ± 0.21 (fresh)	1.34 ± 0.24 (fresh)	2.58 ± 0.21 (fresh)	1.34 ± 0.24 (fresh)		2.42564882057791 (fresh)	broadly oval		Bulgaria			1								35.7827403243877 (fresh)	8-9	8.5
Endoreticulatus schubergi (= Pleistophora schubergi)		1927; 1991			Choristoneura fumiferana				larva		midgut	cytoplasm		horizontal								2.5 ± 0.5 (live)	1.5 ± 0.5 (live)		2.94524311274043 (live)	oval					1								37.6991118430775 (live)	7 - 9	8
Endoreticulatus sp. from Eilema complana		2017			Eilema complana					Midgut epithelium	Midgut epithelium			horizontal						2.8 (fresh)	1.2 (fresh)	2.8 (fresh)	1.2 (fresh)		2.11115026321234 (fresh)														28.2743338823081 (fresh)	7-8	7.5
Enterocytospora artemiae		2013			Artemia franciscana; Artemia monica; parthenogenetica					Intestinal epithelium	Intestinal epithelium		horizontal	horizontal						1.2	0.9	1.2	0.9		0.508938009881546	subspherical		France; (California; Utah) USA; Israel			1								11.3097335529233	4	4
Enterocytozoon bieneusi		1985; 1990; 1996; 1998			Homo sapiens; Macaca mulatta						intestinal epithelium (enterocytes, of Homo sapiens); bilary duct; nasal epithelium; gallbladder (of Macaca mulatta); common bile duct (of Macaca mulatta); intrahepatic bile duct (of Macaca mulatta)	cytoplasm (near nucleus)		horizontal				1.5 x 0.5 (Desportes-livage et al, 1985); 1.5 x 0.8 (Desportes-livage et al, 1996)				1.5	0.65		0.331830724035422	ovoid		France; U.S.A.; Uganda; Zambia; Netherlands; United Kingdom			1								12.0821098147716	5 - 7.5 (Canning et al, 1990); 5 - 7 (Chalifoux et al, 1998); 5 - 6 (Desportes-livage et al, 1985)	5.9167 (avg of all data)
Enterocytozoon hepatopenaei		2009			Penaeus monodon						epithelium; hepatopancreas	cytoplasm		horizontal						1.1 ± 0.2 um (fresh)	0.7 ± 0.1 um (fresh)	1.1 ± 0.2 um (fresh)	0.7 ± 0.1 um (fresh)		0.282219740047483 (fresh)	oval		Thailand			1								12.0951317163207 (fresh)	5-6	5.5
Enterocytozoon salmonis (Nucleospora salmonis)		1991; 1992; 1996			Oncorhynchus tshawytscha; Oncorhynchus mykiss						hematopoietic cells; kidney epithelium; urinary tubule epithelium; rodlet cells	nucleus	horizontal (per os)	horizontal								2 (fixed)	1 (fixed)		1.0471975511966 (fixed)	ovoid		U.S.A. (Washington); U.S.A. (California); U.S.A. (Idaho); Canada (British Columbia); France			1								31.4159265358979 (fixed)	8 - 12	10
Enterocytozoon sp.		1994			Cyclopterus lumpus						lymphocyte-like cells in renal interstitum; lymphocyte-like cells in spleen; liver; gills; stomach (lamina propria and submucosa); pyloric caecae; heart; ovary; mesenteric fat	nucleus		both								2.1 (stained)	1 (stained)		1.09955742875643 (stained)	ovoid													34.5575191894877 (stained)		11
Enteropsectra breve		2016			Oscheius tipulae					intestine (does not affect intestinal cells)	intestine (does not affect intestinal cells)		horizontal	horizontal						1.8 (fresh)	0.66 (fresh)	1.8 (fresh)	0.66		0.410543327971114 (fresh)	ovoid		Orsay (Essonne); France
Enteropsectra longa		2016			Oscheius sp. 3					epidermis	epidermis		horizontal	horizontal						3.8 (fresh)	0.49 (fresh)	3.8 (fresh)	0.49		0.477721050880376 (fresh)	long thin rod		Iceland											1.539380400259	1	1
Enterospora canceri		2007			Cancer pagurus						epithelium	nucleus		horizontal						1.3 ± 0.02 um (fixed)	0.7 ± 0.01 um (fixed)	1.3 ± 0.02 um (fixed)	0.7 ± 0.01 um (fixed)		0.333532420056116 (fixed)	oval		England			1								9.89601685880785 (fixed)	4-5	4.5
Enterospora nucleophila		2014			Sparus aurata					primarily intestine; rarely in the stomach	primarily intestine; rarely in the stomach			horizontal						1.67 (fixed)	1.05 (fixed)	1.67 (fixed)	1.05 (fixed)		0.964036975662198 (fixed)	ellipsoidal		Spain			2								18.1426975744811 (fixed)	5-6	5.5
Episeptum anaboliae		2007			Anabolia furcata						adipose	cytoplasm	likely horizontal	horizontal						4.2 um	2.6 um	4.2 um	2.6 um		14.8660164367869	pyriform		Czech Republic			1								61.261056745001	7-8	7.5
Episeptum circumscriptum		1996			Hydropsyche siltalai				larva		fat body			horizontal						2.5 - 3.7 (live); 1.92 - 2.37 (fixed and stained)	1.15 - 1.65 (fixed and stained)	3.1 (live); 2.145 (fixed and stained)	2.1 (live); 1.4 (fixed and stained)		7.15811886120434 (live)	pyriform; pointed anterior pole		Sweden (river Klingavalsan, close to the village of Veberod, Scania)			1		0.094 - 0.102 (anterior coils); 0.077 - 0.09 (posterior coils)	anisofilar					29.6880505764235 (live)	4 - 5 (1 - 2 anterior, 3 - 4 posterior)	4.5
Episeptum invadens		1996			Limnephilus fuscicornis				larva		fat body			horizontal						3.2 - 3.6 (normal spores, live); 1.9 - 2.83 (normal spores, fixed and stained)	2.2 - 2.5 (normal spores, live); 1.12 - 1.42 (normal spores, fixed and stained)	3.4 (normal spores, live); 2.365 (normal spores, fixed and stained); 3.5 (macrospores, fixed and stained, rare form)	2.35 (normal spores, live); 1.27 (normal spores, fixed and stained); 3.5 (macrospores, fixed and stained, rare form)		9.83135241002146 (normal spores, live); 22.4492975037771 (macrospores, fixed and stained)	pyriform; pointed anterior pole		Sweden (river Klingavalsan, close to the village of Veberod, Scania)			1 (normal spores); 1 (macrospores)		0.1 - 0.128 (anterior coils); 0.095 - 0.096 (posterior coils)	anisofilar					44.2964564156161 (normal spores, live)	5 - 7 (2 - 3 anterior, 3 - 5 posterior)	6 (normal spores)
Episeptum inversum		1986	Larsson		Holocentropus picicornis													2.1 x 2.5-3.2 (live); 1.2-1.6 x 2.1-2.6 (stained)	2.1 x 2.85 (fresh); 1.4 x 2.35 (stained)	1.2-1.6 (stained)	2.5-3.2 (live); 2.1-2.6 (stained)	2.85(fresh); 2.35(stained)	2.1(fresh); 1.4(stained)		6.58085121110722 (fresh)	pyriform		Sweden (southern)		uninucleate	1								36.2853951489621 (fresh)	5-6	5.5
Episeptum pseudoinversum		2007			Sericostoma personatum						adipose	cytoplasm	likely horizontal	horizontal						3.6 um	2.4 um	3.6 um	2.4 um		10.8573442108063	pyriform		Czech Republic			1								41.4690230273853	5-6	5.5
Episeptum trichoinvadens		2007			Potamophylax cingulatus						adipose	cytoplasm	likely horizontal	horizontal						3.5 um	2.4 um	3.5 um	2.4 um		10.5557513160617	pyriform		Czech Republic			1								49.0088453960008	6-7	6.5
Episeptuni inversum		1986			Holocentropus picicornis				larva		adipose tissue	cytoplasm		horizontal						2.5 - 3.2 (live); 2.1 - 2.6 (fixed and stained)	1.2 - 1.6 (fixed and stained)	2.85 (live); 2.35 (fixed and stained)	2.1 (live); 1.4 (fixed and stained)		6.58085121110722 (live)	pyriform		Sweden (Scania)			1		0.13 - 0.14 (anterior coils); 0.108 - 0.113 (posterior coils)	anisofilar					36.2853951489621 (live)	5 - 6 (3 anterior, 2 - 3 posterior)	5.5
Euplotespora binucleata		2008			Euplotes woodruffi							cytoplasm								3.44 ± 0.17 um (fresh)	1.65 ± 0.22 um (fresh)	3.44 ± 0.17 um (fresh)	1.65 ± 0.22 um (fresh)		4.90371197298831 (fresh)	ovocylindrical		Italy			2					5.5	4.5	5
Evlachovaia chironomi		1986			Chironomus plumosus		freshwater ("found in small lake"); terrestrial		larva		fat body			horizontal						8.2 - 10 (c1); 4.5 - 5.3 (c2)	4.2 - 5.3 (c1); 3.8 - 4.2 (c2)	8.8 (c1); 5 (c2)	4.7 (c1); 4 (c2)		101.783413186105 (c1); 41.8879020478639 (c2)	egg-shaped		Russia (St Petersberg)			2 (c1)
Evlachovaia wilhelmiae		1990			Obuchivia popowae (type species); Wilhelmia mediterranea; Wilhelmia salopiensis				larva		fat body			horizontal						7.7 - 9.3 (binucleate spores); 5 - 6.2 (uninucleate spores)	3.5 - 5 (binucleate spores); 5 (uninucleate spores)	5.6 (uninucleate spores); 8.5 (binucleate spores)	5 (uninucleate spores); 4.25 (binucleate spores)		73.3038285837618 (uninucleate spores); 80.3887745160763 (binucleate spores)			Tian-Shan Mountains; Uzbekistan (Bukcharskiy oasis)			1 (uninucleate spores); 2 (binucleate spores)
Facilispora margolisi		2012			Lepeoptheirus salmonis; Lepeophtheirus cuneifer; Lepeophtheirus parviventris					subcuticular connective tissue; skeletal muscle; ovary; and digestive gland; and in all body segments containing these tissues	subcuticular connective tissue; skeletal muscle; ovary; and digestive gland	Cytoplasm		both						2.7 um (2.66 ± 0.07)	1.6 um (1.59 ± 0.06 um)	2.7 um (2.66 ± 0.07)	1.6 um (1.59 ± 0.06 um)		3.61911473693544 (2.66 ± 0.07)	Ovoid		(Queen Charlotte Sound, British Columbia) Canada; Puget Sound; Strait of Georgia; Strait of Juan de Fuca											17.5929188601028 (1.59 ± 0.06 um)	3-4 (rarely 5)	3.5
Fibrillanosema crangonycis		2004			Crangonyx pseudogracilis						gonadal	cytoplasm	vertical	vertical						5.61 ± 0.13 um (fixed)	2.05 ± 0.08 um (fixed)	5.61 ± 0.13 um (fixed)	2.05 ± 0.08 um (fixed)		12.3443778234749 (fixed)	oval		England			2								167.446888436336 (fixed)	26	26
Fibrillaspora daphniae		2018			Daphnia magna															4.8 ± 0.3 (fixed)	2.3 ± 0.2 (fixed)	4.8 ± 0.3 (fixed)	2.3		13.295220109992 (fixed)	elongate oval		(Tomsk region, Western Siberia) Russia			1								115.610609652104	13-19	16
Flabelliforma diaptomi (= Stempellia diaptomi)		1977; 1996			Diaptomus gracilis						adipose tissue			horizontal						3.3 - 4 (live)	1.8 - 2.1 (live)	3.7 ± 0.2 (live)	1.9 ± 0.2 (live)		6.99370884566648 (live)	elongate-ovoid; pyriform		Russia (near St. Petersberg)			1			heterofilar					44.7676953136545 (live)	7 - 8	7.5
Flabelliforma montana		1991			Phlebotomus ariasi				adult; larva		midgut (primary infection site); fat body		horizontal (per os); vertical (transovarian, unclear whether or not transovarian infection actually occurs)	both								2.9 ± 0.04 (fixed and stained)	1.9 ± 0.03 (fixed and stained)		5.48155558173859 (fixed and stained)	broadly ovoid		France (Cevennes mountains in southern France)			1			isofilar					20.8915911463721 (fixed and stained)		3.5
Flabelliforma ostracoda		1994			Candona sp.																	3.8 (live)	2.7 (live)		14.5047332816241 (live)	oval		Sweden (Southern region)						isofilar					122.99335238804 (live)	13 - 16	14.5
Geusia gamocystis		1979			Gamocystis ephemerae						Intestine			horizontal						2.6-3.1 (fixed)	1.5-1.7 (fixed)	2.85 (fixed)	1.6 (fixed)		3.82017666676519 (fixed)	Elliptical		Germany			1								22.6194671058465 (fixed)	4.5	4.5
Globosporidium paramecii		2020			Paramecium primaurelia							Cytoplasm; endoplasmic reticulum								3.7 ± 0.2 (c1, fresh); 1.9 ± 0.2 (c2, fresh)	3.7 ± 0.2 (c1, fresh); 1.9 ± 0.2 (c2, fresh)	3.7 (c1, fresh); 1.9 (c2, fresh)	3.7 (c1, fresh); 1.9 (c2, fresh)		26.5218487803806 (c1, fresh); 3.59136400182873 (c2, fresh)	spherical		Spain											11.6238928182822 (c1, fresh); 5.96902604182061 (c2, fresh)	1 (incomplete coil, both classes)	1 (c1, incomplete coil); 1 (c2, incomplete coil)
Globulispora mitoportans		2016			Daphnia pulex; Simocephalus vetulus					tissue and habitat midgut and gastric ceca epithelium	midgut; gastric ceca epithelium	cytoplasm		horizontal						2.5 (fresh)	1.6 (fresh)	2.5 (fresh)	1.6		3.35103216382911 (fresh)	ovoid to oval		(Forest marsh, near Belec, Middle Bohemia region) Czech Republic											20.1061929829747	3-5	4
Glugea acuta		1895	Thelohan	Syngnathus acus; Entelurus aequoreus	Syngnathus acus; Entelurus aequoreus			[PISCES]		connective tissue of muscle of dorsal fin	connective tissue of muscle of dorsal fin			horizontal				5 x 3 - 3.5			3 - 3.5	5	3.25		27.6525603362852	ovoid; one end inflated and other end pointed		France
Glugea americanus		1986	Takvorian		Lophius americanus													2.8 x 1.5	2.8 x 1.5			2.8	1.5		3.29867228626928	Oval		Atlantic Ocean		uninucleate	1								32.9867228626928	6-8	7
Glugea anomala		1887; 1893	Gurley; Poisson	"Epinoche"; "epinochette"; Gasterosteus aculeatus; Gasterosteus pungitius; Gobius minutus	Gasterosteus aculeatus; Gasterosteus pungitius; Gobius minutus			[PISCES]							The "Glugea-cyst" of this species is the classic example of the cell hypertrophy tumor or xenoma. It may reach 3 - 4 mm in diameter. Its nucleus becomes hypertrophied, lobed and branched; then the nucleus undergoes amitotic division.	Cylindrical forms in the xenoma undergo binary and multiple fission. At first this occurs throughout the xenoma but later becomes restricted to an outer zone. Certain plasmodia become surrounded by vacuoles and divide into uninucleate "vacuole cells" or sporonts.	Each sporont divides into 2 sporoblasts and these develop into spores.	3 - 3.5 x 1,5; 4 - 4.5 x 4		3 - 4.5	1.5 - 3	3.75	2.25		9.94019550549895			Europe (many localities)	Type species by monotypy. Weissenberg (1968) gave a detailed account of the lesion.							35	30	32.5
Glugea arabica		2016			Epinephelus polyphekadion					Intestinal wall	Intestinal wall			horizontal						6.3 ± 0.3 (fresh)	3.3 ± 0.4 (fresh)	6.3 ± 0.3 (fresh)	3.3 ± 0.4 (fresh)		35.9225411974725 (fresh)	ellipsoidal to pyriform		Red Sea coast off Saudi Arabia			1								290.283161191697 (fresh)	27-29	28
Glugea atherinae		1979			Atherina boyeri						gut wall; general cavity			horizontal				5.8 x 3	5.8 x 3			5.8	3		27.3318560862312			France
Glugea berglax		1976			Macrourus berglax						intestines			horizontal				6.4 x 2.7	6.4 x 2.7			6.4	2.7		24.4290244743142	elongate-oval		Canada			1
Glugea branchialis		1911	Nemeczek	Gadus aeglefinus; Gadus callarias; Gadus morhua marsialbi	Gadus aeglefinus; Gadus callarias; Gadus morhua marsialbi			[PISCES]		gill filament	gill filament			horizontal	Cyst whitish-gray, spherical, 0.2-0.5 mm; one cysts was ovoid and 1 mm long; in sections "Die Cysten Zeigten ein durch dunklere Farbung differenziertes Ektoplasma, an welchem jedoch keine fibrillare struckture wie bei Nosema anomalum wahrgenommen wurde" [Nemeczek]. Fantham et al. found only 1 cyst, about 1 mm in diameter. When attempting to remove the cyst, it ruptured and a milky fluid came out.	No data in the original description. Fantham et al. reported binary fission, "with or without complete separation of the meronts," producing clusters of chains of uninucleate cells.	Nemeczek said only that a pansporoblastic membrane was absent. Fantham et al. regarded the species as monosporous.	6.3 x 3.5 (fresh)				6.3 (fresh)	3.5 (fresh)		40.4087355067987 (fresh)	egg-shaped	distinct vacuole	Austria (Vienna); "boreo-arctic in distribution"	Kudo said, concerning Nemeczek's observations, "since he compares the 'cyst' with that of Glugea anomala, he may have had a species of Glugea although he designated it as a Nosema." It should be noted, however, that Nemeczek did not recognize the Genus Glugea but followed Labbe (1899) in treating its type species as Nosema, N. anomalum. Thus, Kudo overlooked the fact that Nemeczek not only compar…
Glugea bychowskyi		1970	Gasimagomedov & Issi	Alosa kessleri volgensis	Alosa kessleri volgensis			[PISCES]		intestinal walls; testes	intestinal walls; testes			both			In smears of the intestine and the testes many spores clung together by 2, which indicates belonging of the microsporidian to the genus Glugea	3.6 x 1.8 (in glycerine-gelatin)				3.6 (in glycerine-gelatin)	1.8 (in glycerine-gelatin)		6.10725611857856 (in glycerine-gelatin)	pyriform		Caspian by Tyulen Island	More data are needed to substantiate the generic determination.
Glugea capverdensis		1980	Lom		Myctophum punctatum															3.6 - 4.8 (fixed)	1.8 - 2.6 (fixed)	4.2 (fixed)	2.2 (fixed)		10.6437159103622 (fixed)	episoidal; slightly ovoid				uninucleate	1
Glugea cordis		1895	Thelohan	Alosa sardina	Alosa sardina			[PISCES]		connective tissue; muscle of heart	connective tissue; muscle of heart			horizontal	Irregular white spots covered the anterior surface of the ventricle			3 - 3.5 x 2		3 - 3.5		3.25	2		6.80678408277788	ovoid; small end very pointed		France (Marsielle)
Glugea cotti		1923	Chatton & Courrier	Cottus bubalis	Cottus bubalis			[PISCES]		testes	testes			vertical	The cyst situated in a lacuna resulting from testicular necrosis. The cyst ("complexe xeno-parasitaire" or xenoma) white, subspherical, up to 700 μm in diameter, consisting of 4 zones: an outer brush border 10 - 15 μm thick with a layer of basal granules. Next, a clear zone of dense cytoplasm 10 - 20 μm thick. Third, a zone containing many chromatic granules very irregular in size and shape [host…		Each spore is formed from an isolated sporoblast. Spores not grouped in definite masses.	8 - 10 (only length recorded)		8 - 10		9				ovoid		France (Roscoff)	Neither the type of sporulation, said by the authors to characterize Nosema, nor any other known character, excludes this species from Genus Glugea. On the contrary, the structure of the cysts is like that of Glugea. These considerations, reinforced by the fact that the presence of a typical Nosema in fish has not been clearly demonstrated, justifies transferring this species to Glugea. Chatton (…
Glugea depressa		1895	Thelohan	Julis vulgaris	Julis vulgaris			[PISCES]		liver	liver			horizontal	Very small white spots appear on surface of the liver.			4.5 - 5 x 1.5 - 2		4.5 - 5	1.5 - 2	4.75	1.75		7.6167259387815	long ovoid		France (Marseille)
Glugea destruens		1891	Thelohan	Callionymus lyra	Callionymus lyra			[PISCES]		muscles	muscles			horizontal				3 - 3.5 x 2 - 2.5		3 - 3.5	2 - 2.5	3.25	2.25		8.61483610476576			France (Concarneau, Roscoff)
Glugea dogieli		1970	Gasimagomedov & Issi	Lucioperca lucioperca	Lucioperca lucioperca			[PISCES]		intestinal walls	intestinal walls			horizontal			With extraction from the cyst the spores cling together by twos, which is characteristic of the genus Glugea	3.6 - 4.8 x 2.4 x 2.7		3.6 - 4.8	2.4 - 2.7	4.2	2.55		14.2997443609773	elongate-oval; narrowed anterior end			The authors apparently treated this species as partly identical with Glugea luciopercae D. & B., 1939, because the description of its spores fit that given for the latter 183 species by Shulman. Shulman (1962) said the spores are elongatedy oval with somewhat tapering poles and 3.8-5 x 1.8-2.5 μm., while the original authors said they are oval, rather pyriform and not over 3 μm. This complete lac…
Glugea fennica		1969	Lom & Weiser	Silurus glanis	Silurus glanis			[PISCES]		subcutaneous tissue	subcutaneous tissue			horizontal	"The surface and the fins of the infected fish were dotted with numerous oval cysts measuring up to 2.5 mm, which were clearly visible because of their whitish color." Cyst wall up to 30 μm, usually 3-5 μm, in "breadth" (thickness ?). Compressed and altered fragments of the host-cell nuclei visible under the cyst wall. Vegetative stages occur in a peripheral zone and spores fill the central part.…	First and second schizogonies involve respectively spherical and cylindrical plasmodia in the peripheral region of the cyst contents.	Sporont undergoes binary fission to produce 2 sporoblasts. A vacuole characterizes the sporogony stages.	6.8 - 8.1 x 2.5 - 3 (fresh)		6.8 - 8.1 (fresh)	2.5 - 3 (fresh)	7.45 (fresh)	2.75 (fresh)		29.4998822664429 (fresh)	long-oval	posterior vacuole occupies one-half to two thirds of spore	Finland (Helsinki)	As Weissenberg (1970) said, "I cannot see that the general course of development in Nosema fennica shows essential differences from the findings in Glugea anomala." This species is clearly congeneric with Glugea anomala type species, but it was placed in Genus Nosema because the authors considered Glugea Thelohan, 1891, to be a junior synonym of Noema Naegeli, 1857. More recently, however, Cali (…		1
Glugea gasterostei		1974; 2015	Voronin	Gasterosteus aculeatus	Gasterosteus aculeatus			[PISCES]		mesentary	mesentary			horizontal	Yellowish-white cysts were 3 x 4 mm.			3.8 - 4.4 x 1.7 - 2.1 (fixed with Bouin); 4.9 - 6.0 x 2.1 - 2.8 (fresh?)		4.9 - 6 (fresh); 3.8 - 4.4 (fixed with Bouin)	2.1 - 2.8 (fresh); 1.7 - 2,1 (fixed with Bouin)	5.5 (fresh); 4.1 (fixed with Bouin)	2.6 (fresh); 1.9 (fixed with Bouin)		19.4674024767448 (fresh)	elongate-oval	posterior vacuole occupies one-half to two-thirds of spore	Finnish Bay	Data taken from a very brief English summary of a paper in Russian.
Glugea heraldi		1979			Hippocampus erectus						connective tissues (subcutaneous)			horizontal						3.6 - 4.5 (preserved)	1.8 - 2.3 (preserved)	4 (preserved)	2 (preserved)		8.37758040957278 (preserved)	oval		U.S.A. (Florida)			1
Glugea hertwigii (Glugea hertwigi)		1911	Weissenberg	Osmerus eperlanus (type host); Osmerus mordax; Fundulus heteroclitus; "gammaridean amphipods"	Osmerus eperlanus (type host); Osmerus mordax; Fundulus heteroclitus; "gammaridean amphipods"			[PISCES] (Osmerus eperlanus, Osmerus mordax, Fundulus heteroclitus); [AMPHIPODA] ("gammaridean amphipods")		intestine (of Osmerus eperlanus, Osmerus mordax, Fundulus heteroclitus); other organs (of Osmerus eperlanus, Osmerus mordax, Fundulus heteroclitus)	intestine (of Osmerus eperlanus, Osmerus mordax, Fundulus heteroclitus); other organs (of Osmerus eperlanus, Osmerus mordax, Fundulus heteroclitus)			horizontal	The cyst is a typical Glugea xenoma, as much as 3 μm in diameter. Numerous cysts may form a lesion involving the whole intestine	Development typical of Glugea was described in detail by Weissenberg.	Development typical of Glugea was described in detail by Weissenberg	4.6 - 5.4 x 2.3 (fresh)		4.6 - 5.4 (fresh)		5 (fresh)	2.3 (fresh)		13.849187614575 (fresh)	elongated pyriform	large posterior vacuole (fresh); surface finely wrinkled into short irregular folds	Germany; fresh/salt water habitats in numerous localities; holarctic species (?)
Glugea intestinalis		1956	Chen	Mylopharyngodon piceus	Mylopharyngodon piceus			[PISCES]		mucosa of small intestine	mucosa of small intestine			horizontal				6.2 x 3.6				6.2	3.6		42.0722088168745	ovate		China	The description, very brief, does not substantiate the generic determination. Furthermore, the name is a nomen nudum because it fails to satisfy the conditions of Article 13 [" International Rules of Zoological Nomenclature" (see Stoll, 1961)].	rounded
Glugea jazanensis		2015			Lutjanus bohar					Skeletal muscles of the abdominal cavity and mesenteric tissues	skeletal muscles of the abdominal cavity; mesenteric tissues			horizontal						4.5 (fresh)	2.5 (fresh)	4.5 (fresh)	2.5 (fresh)		14.7262155637022 (fresh)	elongate-ovoid		Saudi Arabia			1								235.619449019234 (fresh)	28-30 (mostly 30)	30
Glugea luciopercae		1939	Dogiel & Bychowsky	Lucioperca lucioperca; Clupeonella delicatula caspia	Lucioperca lucioperca; Clupeonella delicatula caspia			[PISCES]		intestine (of Lucioperca lucioperca)	intestine (of Lucioperca lucioperca)			horizontal				< 3		3 (max)						oval; pyriform		Caspian sea	The authors listed Caspian herring as a second host but the meager data do not substantiate the identity of the species in the two hosts. That one in the Caspian herring [studied also by Shulman (1962)] may be a distinct, unnamed species. Shulman added also the Volga herring to the list of presumed hosts. Gasimagomedovand Issi (1970), studying Glugea spp., in various fish concluded that G. lucipe…
Glugea machari		1934	Jirovec	Dentex vulgaris (D. dentex)	Dentex vulgaris (D. dentex)			[PISCES]		superficial part of liver	superficial part of liver			horizontal				3 - 4.5 x 0.8 - 1.5		3 - 4.5	0.8 - 1.5	3.75	1.15		2.59672267773281	long; slightly bent; small rod; oval; both poles rounded	vacuole at each pole	Andria (Rab Island)	This species was originally placed in Genus Octosporea Flu, 1911, only because its spores are rather long in relation to breadth and are slightly bent, this being similar to the shape of the spore in the type species of Octosporea. However, unlike Octosporea but like Glugea the spores are uninucleate. In this and in every other known respect this is a typical Glugea, the particular spore shape be…		1
Glugea malabaricii		1985			Carangoides malabaricus						Liver; intestine; gonads			both				4.8-5.5 x 2.4-3.2	5.15 x 2.8			5.15	2.8		21.1408241635569	oval		India			1					100	80	90
Glugea nagelia		2015			Cephalopholis hemistiktos					intestinal wall	intestinal wall			horizontal						5.1 (fresh)	2.2 (fresh)	5.1 (fresh)	2.2 (fresh)		12.9245121768684 (fresh)	ovoid to pyriform		(The Red Sea coast off Jeddah) Saudi Arabia			1								190.066355542182 (fresh)	26-29	27.5
Glugea nemipteri		1981			Nemipterus japonicus						muscles; gonads; liver			both				5.9 x 4.5	5.9 x 4.5			5.9	4.5		62.5569637146068	oval		India			1					60	40	50
Glugea pagri		2014			Pagrus major					Throughout the visceral organs of infected fish	Throughout the visceral organs of infected fish									4.4 ± 0.4 (c1, fresh); 7.9 (c2, fresh)	2.5 ± 0.3 (c1, fresh); 2.9 (c2, fresh)	4.4 ± 0.4 (c1, fresh); 7.9 (c2, fresh)	2.5 ± 0.3 (c1, fresh); 2.9 (c2, fresh)		14.3989663289532 (c1, fresh); 34.7873790519754 (c2, fresh)	ovoid (c1); elongate-ovoid (c2)		(Shenzhen) China			1 (c1)								98.174770424681 (c1, fresh)	12-13	12.5 (c1)
Glugea plecoglossi		1977			Plecoglossus altivelis (also infects Plecoglossus altivelis altivelis subspecies)	Salmo gairdneri					peritoneum; visceral cavity; ovary; testes; fat body; pyloric caeca; spleen; muscles; liver; heart; gills; iris			both						5.1 - 6.2 (fresh); 3.5 - 4.8 (fixed and stained); 5.5 ± 0.7 (fresh)	2 - 2.5 (fresh); 1.5 - 2 (fixed and stained); 2.7 ± 0.3 (fresh)	5.58 (fresh); 4.15 (fixed and stained)	2.48 (fresh); 1.75 (fixed and stained)		17.969507854674 (fresh)	elongate; ellipsoidal		Japan (Kaga); Japan (Kagoshima); China							100 - 150; 180 (max)	180	100	125 (midpoint of 100 - 150)
Glugea pseudotumefaciens		1952	Pflugfelder	Brachydanio rerio; Xiphophorus (experimental host); Lebistes (experimental host); Gambusia (experimental host); Platypoecilus (experimental host); Brachydanio (experimental host); Mollienisia (experimental host); Colisa (experimental host)	Brachydanio rerio	Xiphophorus; Lebistes; Gambusia; Platypoecilus; Brachydanio; Mollienisia; Colisa		[PISCES]		ovary (of Brachydanio rerio); liver (of Brachydanio rerio); kidney (of Brachydanio rerio); spleen (of Brachydanio rerio); eye (of Brachydanio rerio); central nervous system (of Brachydanio rerio)	ovary (of Brachydanio rerio); liver (of Brachydanio rerio); kidney (of Brachydanio rerio); spleen (of Brachydanio rerio); eye (of Brachydanio rerio); central nervous system (of Brachydanio rerio)			both		Uninucleate amoeboid germs in the cytoplasm of connective tissue cells grow into plasmodia that undergo multiple fission. The products develop into rod-forms which divide into binucleate "pansporoblasts."	The binucleate "pansporoblasts" produce 2 spores.									oval			The description and the figures do not fit the genus Glugea well; perhaps they are not very accurate.
Glugea punctifera		1895	Thelohan	Gadus pollachius; Theragra chalcogramma; "cod"	Gadus pollachius; Theragra chalcogramma; "cod"			[PISCES]		muscles of eye (of Gadus pollachius); muscles (of Theragra chalcogramma)	muscles of eye (of Gadus pollachius); muscles (of Theragra chalcogramma)			horizontal				4 - 5 x 3		4 - 5		4.5	3		21.2057504117311	ovoid	spores resemble those of Glugea anomala "but slightly larger"; 'in smears, many spores cling in twos"	France (Concarneau); Okhotsk; Japan Seas
Glugea sardinellensis		2016
Glugea serranus		2016			Serranus atricauda					connective tissue of the coelomic cavity	connective tissue of the coelomic cavity			horizontal						6.5 ± 0.5 (fresh)	3.4 ± 0.6 (fresh)	6.5 ± 0.5 (fresh)	3.4		39.3432119984562 (fresh)	ellipsoid		(Madeira Archipelago)Portugal			1								197.606177910798	18-19	18.5
Glugea shulmani		1970	Gasimagomedov & Issi	Neogobius caspius; Neogobius fluviatilis pallasi; Neogobius melanostomus affinus	Neogobius caspius; Neogobius fluviatilis pallasi; Neogobius melanostomus affinus			[PISCES]		intestinal wall	intestinal wall			horizontal		Ribbon-like schizonts.	Spores arranged in groups within the cyst, each group containing spores of the same maturity. In smears many spores cling in twos.	2.2 - 2.4 x 1.2 - 1.6 (in glycerine-gelatin); 2.4 x 1.2 (fixed)		2.2 - 2.4 (in glycerine-gelatin)	1.2 - 1.6 (in glycerine-gelatin)	2.3 (in glycerine-gelatin); 2.4 (fixed)	1.4 (in glycerine-gelatin); 1.2 (fixed)		2.36038328039713 (in glycerine-gelatin)	ovate; pyriform		Southern Caspian (region of Samur-Kayakent, vicinity of Bekdash)	The authors considered this to be in part identical with G. luciopercae D. & B., 1939, the only evident reason being a general similarity in size and shape of spores. With no more evidence, the presumed partical identity is highly questionable.
Glugea sp. 1		1895	Pfeiffer	Leuciscus phoxinus	Leuciscus phoxinus			[PISCES]																				Germany
Glugea sp. 2		1961	Bogdanova	Abramis ballerus	Abramis ballerus			[PISCES]		wall of intestine	wall of intestine			horizontal														U.S.S.R. (Volga)
Glugea sp. 3		1970	Sano	Plecoglossus altiveriu	Plecoglossus altiveriu			[PISCES]																				Japan
Glugea sp. 4		1996			Glyptocephalus cynoglossus		saltwater				skeletal muscles	sporophorous vesicle		horizontal												ovoid		North Atlantic Ocean			1
Glugea stephani		1899; 1904	Hagenmuller; Woodcock	Pleuronectes platessa (= Flesus passer); Pleuronectes flesus; Pseudopleuronectes americanus; Limanda ferruginea; Pleuronectes limanda; Platichthys stellatus; Parophrys vetulus; "gammaridean amphipods" (experimental host)	Pleuronectes platessa (= Flesus passer); Pleuronectes flesus; Pseudopleuronectes americanus; Limanda ferruginea; Pleuronectes limanda; Platichthys stellatus; Parophrys vetulus	"gammaridean amphipods"		[PISCES] (Pleuronectes platessa, Pleuronectes flesus, Pseudopleuronectes americanus, Limanda ferruginea, Pleuronectes limanda, Platichthys stellatus, Parophrys vetulus); [AMPHIPODA] ("gammaridean amphipods")		muscles (of Pleuronectes platessa); connective tissue of entire gut wall (of Pleuronectes platessa); under peritoneum of liver (of Pleuronectes platessa)	muscles (of Pleuronectes platessa); connective tissue of entire gut wall (of Pleuronectes platessa); under peritoneum of liver (of Pleuronectes platessa)			horizontal	Johnstone found that the heavily infected intestine "was thickened, and had the appearance of a ripe ovary," the surface being studded with closely packed white cysts. Cysts about 1 mm in diameter; parasites also diffusely infiltrated in tissue [Hagenmuller]. Average diameter of cysts 0.6 mm[Johnstone]. Masses of parasites in diffuse infiltration form pseudocysts [Woodcock].	Occur in the outer layer of the cyst contents [Woodcock]. Immature stages in peripheral part of cyst [J. & W.].	Occur in inner zone of cyst, central part of cyst being filled with ripe spores [Woodcock]	5; 3 x 1.5; 3 x 1.5 - 1.75; 5 x 2		3 - 5	1.5 - 2	4	1.75		6.41408500107916	oval; oblong-ovate		France; England; U.S.A.; Canada	Jensen and Wellings studied the polar filament and its development with the electron microscope. See Stunkard for a good review of the literature.
Glugea tisae		1969	Lom & Weiser	Siluris glanis	Siluris glanis			[PISCES]		submucosa of gut	submucosa of gut			horizontal			"The inside of the cyst was divided into a number of compartments [sporogony vacuoles?] by extremely thin membranes. The spores in the different compartments were at different stages of maturity, one containing only ripe spores, the other sporoblasts" [L. & W.].	4 - 5 x 2.2 - 2.6 (fresh)		4 - 5 (fresh)	2.2 - 2.6 (fresh)	4.5 (fresh)	2.4 (fresh)		13.5716802635079 (fresh)			Hungary (Tiza river)	This species apparently was placed in Genus Nosema Naegeli, 1857, rather than Glugea Thelohan, 1891, only because the authors regarded these names as synonyms. However, Sprague and Vernick (1971) have pointed that these genera are distinct because a single nucleus in the spore characterizes Glugea, while Cali (1971) has shown that a double nucleus is an essential character of Nosema. Plistophora …		1
Glugea vincentiae		2005			Vincentia conspersa						subcutaneous	cytoplasm		horizontal						5.1 um (c1); 8.9 um (c2)	2.2 um (c1); 3.1 um (c2)	5.1 um (c1); 8.9 um (c2)	2.2 um (c1); 3.1 um (c2)		12.9245121768684 (c1); 44.7828796781469 (c2)	oval (c1); elongated oval (c2)		Australia			1 (c1); 1 (c2)								89.8495498926681 (c1); 126.606183939669 (c2)	12-14 (c1, c2)	13 (c1); 13 (c2)
Glugea weissenbergi		1968	Sprague & Vernick	Apeltes quadracus	Apeltes quadracus			[PISCES]		under visceral or parietal peritenoum; often subcutaneous	under visceral or parietal peritenoum; often subcutaneous			horizontal		Cylindrical forms undergo binary and multiple fission	Plasmodia become surrounded by vacuoles and undergo plasmotony to produce vacuole cells or sporonts. During plasmotony, the nuclei appear double (diplocarya?) but as this process terminates the double nucleus fuses (autogamy). Thus, the sporont is a zygote. Each sporont divides to produce 2 sporoblasts and these transform into spores.	6.5 x 3 (fresh)				6.5 (fresh)	3 (fresh)		30.6305283725005 (fresh)	ellipsoidal; ovoid	many anomalous spores also produced	U.S.A. (Solomons Island, Maryland)	The authors expressed some highly speculative ideas about the very early vegetative stages which are not repeated here because they lack confirmation. They also expressed some unorthodox ideas about the nature of the sporoplasm and these cannot be reconciled with what is now known about sporoplasms. When describing this species they advanced one of several hypotheses about the origin and developm…									175
Glugoides intestinalis	Pleistophora intestinalis; Glugoides intestinalis (= Pleistophora intestinalis)	1907; 1996	Chatton		Daphnia magna; Daphnia culex			[CLADOCERA]	adult		midgut epithelium	parasitophorous vacuoles	horizontal	horizontal			A small cyst, consisting of a single pansporoblast and containing spores, arises in the epithelial cell of the gut [Jirovec]					2.775 (avg of old entries)	1.7 (avg of old entries)		4.19913128060446 (avg of old entries)	pyriform; ovoid; lightly kidney shaped	posterior vacuole (in life); anterior vacuole (when stained)	France (Paris); Czechoslovakia (Moravia)			1 (in Feulgan preparations)		0.075 - 0.085 (filament diameter)	isofilar					32.0442450666159 (avg of old entries)	5 - 8	6
Gurleya aeschnae		1941	Fantham, Porter & Richardson	Aeschna grandis	Aeschna grandis			[ODONATA]	nymph	oenocystes at surface of fat body	oenocystes at surface of fat body			horizontal	Infected cells denser and whiter than normal cells.	Uninucleate cell reproduces repeatedly by binary fission.	Final products of binary fission are sporonts. Sporont undergoes 2 divisions and produces 4 uninucleate sporoblasts within the pansporoblastic membrane. The sporoblasts develop into spores	5.5 - 5.6 x 3 - 4.1		5.5 - 5.6	3 - 4.1	5.55	3.55		36.6225273106005	ovoid; pyriform	posterior vacuole	Canada (Quebec)
Gurleya chironomi		Loubes & Maurand	1975	Orthocladius sp.	Orthocladius sp.			[DIPTERA-CHIRONOMIDAE]	larva	fat body	fat body			horizontal		Schizonts, always uninucleate, rarely seen	Sporont arises by transformation of a schizont; the hyaloplasm retracts to the interior of the membrane and the cytoplasmic mass differentiates a new unit membrane, the old one becoming the pansporoblastic membrane. Sporogony results in 4 sporoblasts that develop into spores.	5.5 (average length); "breadth of half the length when fresh"				5.5 (fresh)	2.75 (fresh)		21.7784365725417 (fresh)	ovoid		France (near Montpellier)	The description of the species involved an excellent electron microscope study that demonstrated many morphological details, especially of the sporont and later stages.
Gurleya daphniae		1996			Daphnia pulex				adult		epidermis	sporophorous vesicle		horizontal						3.8 - 4.6	2.3 - 2.6	4.2	2.45		13.2001869322209	pyriform		Austria (Graz, Styria)			1	monokaryotic	0.095 - 0.14 (posterior coils filament diameter); 0.19 - 0.215 (anterior coils filament diameter)	anisofilar					53.878314009065	5 - 9 (3 - 4 thick, 2 - 5 narrow)	7
Gurleya dispersa		1957	Codreanu	Artemia salina	Artemia salina			[PHYLLOPODA]		in the cells "adipo-phagocytaires" disseminated in the blood sinuses of the thorax and its appendages	in the cells "adipo-phagocytaires" disseminated in the blood sinuses of the thorax and its appendages			horizontal	The host individual became rose color	Schizonts 2.3 - 3 μm with punctiform nuclei	Spores develop in tetrads, showing diverse arrangements within a fine common membrane. Sometimes only 2 spores, macrospores, develop within the pansporoblast.	5.5 - 5.9 long (in vivo)		5.5 - 5.9 (in vivo)		5.7 (in vivo)				pyriform		Roumania (Tekirghiol)	There is massive destruction of infected host cells		1
Gurleya dorisae		1995			Anabolin nervosa; Micropterna lateralis						adipose tissue (of Anabolin nervosa)			horizontal						10.4 (macrospores, fixed, max length)		4.9 (tetraspores, fixed)	3.25 (tetraspores, fixed)		27.0995091295595 (tetraspores, fixed)	pyriform; pointed anterior pole								isofilar					229.728962793754 (tetraspores, fixed)	20 - 25 (tetraspores); 34 (macrospores, max)	22.5 (tetraspores)
Gurleya elegans (Marssoniella elegans)		1900	Lemmerman; Vavra	Cyclops vicinus; Cyclops strenuus	Cyclops vicinus; Cyclops strenuus			[COPEPODA]		oocyte	oocyte			vertical				pyriform spores (described by Lemmerman): 5 - 6 x 1.3 - 5; drop-shaped spores (described by K. & V.): 5 - 7		5 - 7	1.3 - 5	5.75	3.15		29.8736008925262	pyriform; drop-shaped		Wide spread in the north temperate zone	Type species of Marssoniella, which now becomes a subjective synonym of Gurleya. The name Gurleya marssoniella (Vavra) was first used by Komarek and Vavra (1968), who cited an in-press paper by Vavra that never appeared. The specific name elegans Lemmerman, 1900, has priority over marssoniella Vavra, 1968. Vavra (personal communication) has concluded that the correct name is Gurleya elegans. This…
Gurleya legeri		1903	Hesse	Ephemerella ignita; Ephemerella lepnevae; "Caddis fly"	Ephemerella ignita; Ephemerella lepnevae; "Caddis fly"			[EPHEMEROPTERA] (Ephemerella ignita; Ephemerella lepnevae); [TRICHOPTERA] (Caddis fly)	larva (of Ephemerella ignita and Caddis fly)	fat body (of Ephemerella ignita and Caddis fly); connective tissue (of of Ephemerella ignita); muscle (of Ephemerella ignita)	fat body (of Ephemerella ignita and Caddis fly); connective tissue (of of Ephemerella ignita); muscle (of Ephemerella ignita)			horizontal	Infection begins in the body and, when intense, causes degeneration of the body and transformation of it into a white mass made up almost entirely of spores. The thorax of the larva becomes deformed.	Uninucleate and binucleate schizonts give rise to uninucleate sporonts	Pansporoblasts with microspores predominant. These are elliposidal, 8.5 - 11 x 5 μm, with spores usually in two rows, rarely in one row. Pansporoblasts with macrospores spherical, 5 - 8 μm, or ovoidal, 8 x 6 μm; 2 or 3 macrospores occur in them. Some pansporoblasts contain 1 macrospore and 1 - 2 microspores [Hesse]. Pansporoblasts 8 x 5 - 11 x 6 μm; spores in 2 superimposed rows, usually with tho…	ovoidal spores (described by Hesse): 4 - 5 x 2.5 and 5 - 6 x 3 - 4; pear-shaped spores (described by Mackinnon): 4 - 5 x 2.5 - 3		4 - 5 (Hesse); 4 - 5 (Mackinnon)	2.5 - 4 (Hesse); 2.5 - 3 (Mackinnon)	4.5 (avg of all entries)	3 (avg of all entries)		21.2057504117311 (avg of all entries)	ovoid; pear-shaped		France (Haute-Saone); Scotland (Aberdeen); U.S.S.R. (Kaukasus)	Unfortunately, Hesse did not give any illustrations. Weiser expressed doubt that the species reported by Mackinnon is G. legeri.									25
Gurleya linearis		1968	Codreanu	Ephemera danica	Ephemera danica			[EPHEMEROPTERA]	nymph	fat body	fat body			horizontal			Spores produced in linear arrangement	4 - 5 x 2		4 - 5		4.5	2		9.42477796076938	conical	distinct basal vacuole	Roumania	The very brief description does not include a statement purporting to give characters differentiating the taxon ["International Code of Zoological Nomenclature," Art. 12a (see Stoll, 1961)]. Therefore, G. linearis is a nomen nudum.							18	14	16
Gurleya lopukhinae		1986			Eucyclops serrulatus						Body cavity			horizontal								3.2	1.9		6.04861305571155	Pyriform		Russia			1								47.7522083345649	8	8
Gurleya macrocyclopis	Lanatospora (Thelohania) macrocyclopis (= Gurleya macrocyclopis)	1977; 1986; 1996			Macrocyclops albidus						fat body; ovary			both								3.5 (avg of old entries)	2.25 (avg of old entries)		9.27751580513236 (avg of old entries)	oval; egg-shaped		Russia (Lake Vrevo)			1		0.135 - 0.14 (thick anteror coils, filament or coil diameter?); 0.108 - 0.113 (narrow posterior coils, filament or coil diameter?)	anisofilar				45	63.6172512351933 (avg of old entries)		9
Gurleya miyairii		1924; 1970	Kudo; Sprague	Atyephira spp.	Atyephira spp.			[DECAPODA]		muscles	muscles			horizontal			Tetrasporoblastic											Japan (Fukuoka)	The descriptive data are taken from Kudo's (1924) monograph, since the original publication is unavailable. After Weiser (1961, Monogr. Angew. Entomol., 17, 36) suppressed the Genus Cocconema (a preoccupied name replaced by Coccospora Kudo, 1925) by transferring its type species to Nosema, this species had to be reassigned. Because it was said to be tetrasporoblastic Sprague placed it in Gurleya.
Gurleya nova		1950	Hovasse	Spirobutschliella chattoni; Potamoceros triqueter	Spirobutschliella chattoni; Potamoceros triqueter			[CILIOPHORA]		gut (of Potamoceros triqueter); cytoplasm; macronucleus	gut (of Potamoceros triqueter)	cytoplasm; macronucleus		horizontal		Amoeboid stages divide.	Some stages divide into bi- and tetranucleate elements. Then the cytoplasm cuts into digitations, usually 4 in number, each of which develops into a spore.	5.3 x 4.6				5.3	4.6		58.720555485798	egg-shaped	conspicuous posterior vacuole; longitudinal rod acting as base for polar filament (in young spores)	France (Mediterranean coast)	The description is not adequate for correct generic determination. No mention is made of a pansporoblastic membrane, an essential character of Gurleya.					young spores have a longitudinal rod, presumed to be base of the polar tubule
Gurleya orchestiae		2005			Orchestia bottae						muscle			horizontal				4.3 ± 0.6 × 2.7 ± 0.7	4.3 × 2.7			4.3	2.7		16.4132508186799	oval		Ukraine			1								72.0995513998858	8-9	8.5
Gurleya polonica		1999			Gammarus duebeni																	4.75 ± 0.38 (fresh)	2.38 ± 0.3 (fresh)		14.0878962963703 (fresh)	ovoid		Poland			1			isofilar					153.278305568646 (fresh)	20 - 21	20.5
Gurleya pontica		1984	Ovcharenko		Palaemon elegans													3.5-3.7 x 2.3-2.5	3.6 x 2.4			3.6	2.4		10.8573442108063	Egg-shaped		Belarus
Gurleya richardi		1911	Cepede	Diaptomus castor (female)	Diaptomus castor (female)			[COPEPODA]		muscles	muscles			horizontal	The parasite occupied the entire posterior region of the cephalothorax, which was chalky-white	Some "schizonts" were reported	Spores in groups of 4 within a pansporoblastic membrane. Some pansporoblasts contained macrospores and others microspores.	macrospores: 5.5 - 6 x 2.8; microspores: 4 - 4.5 long		5.5 - 6 (macrospores); 4 - 4.5 (microspores)		5.75 (macrospores); 4.25 (microspores)	2.8 (macrospores)		23.6038328039713 (macrospores)			France (Wimeraux)	Possibly the microspores and macrospores represented two species									45 (microspores)
Gurleya secalisae		1960	Thomson	Trachea secalis	Trachea secalis			[LEPIDOPTERA]		lower portion of gut	lower portion of gut			horizontal	Involved area becomes white and opaque	Merogony by binary fission	Sporont undergoes two nuclear division and cytoplasmic division follows, with four sporoblast radiating symmetrically outward and nuclei located at outer extremities. No pansporoblastic membrane seen after dry fixation and Leishman's staining. Wet fixation and staining reveals that, during all stages in sporogony, "the body is invested in a tough ectoplasmic pellicle" [Gibbs].	normal spores: 3.5 x 2; macrospores: 6 x 3				3.5 (normal spores); 6 (macrospores)	2 (normal spores); 3 (macrospores)		7.33038285837618 (normal spores); 28.2743338823081 (macrospores)	ovoid		South Africa (vicinity of Capetown)
Gurleya sokolovi		1968	Issi & Lipa	Limnochares aquatica	Limnochares aquatica			[ARACHNIDA]		hemocytes; adipose tissue; nerves	hemocytes; adipose tissue; nerves			horizontal		Merogony binary fission ("mature schizonts are binucleated").	Binucleate schizonts sometimes, instead of dividing, develop into plasmodia with 8 nuclei. These produce 8 sporoblasts within a pansporoblastic membrane. Only 4 sporoblasts develop into spores, while the other 4 degenerate.	6.9 x 3.5 (fresh); 1.9 - 3.2 (stained)		4.5 - 6.6 (stained)	1.9 - 3.2 (stained)	6.9 (fresh); 5.55 (stained)	3.5 (fresh); 2.55 (stained)		44.2571865074462 (fresh)	pyriform; depression in broad end		U.S.S.R. (vicinity of Peterhoff)	Because of the peculiarities of this species (particularly the manner of sporulation), a new genus should probably be erected for it.
Gurleya sp.					Daphnia pulicarya															3.6 - 4.2	2.6 - 3.1	3.9	2.85		16.586431113709	oval
Gurleya sp. 1		1963	Lom & Vavra	Cyclops sp.	Cyclops sp.			[COPEPODA]									Figure 3 shows a cluster of 4 spores and a cluster of 8 spores. The spores, embedded in a thick mass of mucus that has swollen in water, are in stellate arrangement with their broad ends together.									elongate; rounded posteriorly; spore tapers gradually to a bluntly pointed anterior end		Czechoslovakia
Gurleya sp. 2		1968	Hunter	Chironomus californicus	Chironomus californicus			[DIPTERA-CHIRONOMIDAE]	larva; pupa; adult																			U.S.A. (southern California)	No descriptive data were given. The author found "an undescribed species of Gurleya" and gave results of field and laboratory studies on effect of the parasite on host populations.
Gurleya sp. 3		1972	Maurand, Fize, Michel & Fenwick	Macrocyclops albidus	Macrocyclops albidus			[COPEPODA]									About 85% of the pansporoblasts produce 4 normal spores each. These spores lie with like ends together in a cone. Some produce 8 or 12 normal spores. About 5% of the pansporoblasts are teratological, containing 1 or more giant spores and, usually, some normal spores	4.7 x 2.4				4.7	2.4		14.1748660529971	elongate-pyriform		France (Issanka)	The authors distinguished Gurleya and Pyrotheca bythe size of the spores but did not specify the characteristicsize for either genus. The assignment of the present speciesto Gurleya must be regarded as provisional.													20 large and almost spherical masses situated next to elongated basal part of polar filament
Gurleya spraguei		1976			Macrotermes estherae						fat body			horizontal				4.0-4.5 x 2.0-2.5	4.25 x 2.25			4.25	2.25		11.2655549062321	oval		India			2					80	75	77.5
Gurleya tetraspora		1898	Doflein	Daphnia maxinna (type host); Moina rectirostris	Daphnia maxinna (type host); Moina rectirostris			[CLADOCERA]		hypodermis	hypodermis			horizontal			Pansporoblast produces 4 sporoblasts that develop into 4 spores within a membrane	2.8 - 3 x 1.4 - 1.6		2.8 - 3	1.4 - 1.6	2.9	1.5		3.4164820107789	one pole rounded; one pole slightly pointed	surface covered with fine longitudinal grooves	Germany (vicinity of Munich); Czechoslovakia (vicinity of Lnare)	Type species by monotypy. Unfortunately, descriptions by both authors are brief. Certain discrepencies (different hosts; Jirovec questions identity of host examined by Doflein; striations reported on spores by only one author; spore measurements given by only one author) make it doubtful that the two authors observed the same species.
Gurleya vavrai		1974	Green		Daphnia Iongispina													5.5-6.0 x 2.8-3.0	5.75 x 2.9	5.5 - 6	2 - 2.8	5.75	2.9		25.3199277909947	oval		England
Gurleyides biformis		1986			Ceriodaphnia reticulata; Ceriodaphnia affinis						fat body; ovary			both						4 - 5.2 (c2)	1.5 - 1.8 (c2)	4.2 (c1); 4.6 (c2)	2.4 (c1); 1.65 (c2)		12.666901579274 (c1); 6.55728926620529 (c2)	pyriform (c1, c2)		Russia (Lake Vrevo and Lake Dolgoye, Karelia)			1 (c1); 1 (c2)								60.318578948924 (c1); 41.4690230273853 (c2)		8 (c1); 8 (c2)
Hamiltosporidium magnivora (= Flabelliforma magnivora)		1998; 2011			Daphnia magna		freshwater		all stages		fat body; hypodermic cells; ovary		vertical (transovarian); horizontal	both						4.07 - 4.93 (live)	2.34 - 3.03 (live)	4.5 (live)	2.685 (live)		16.9863362235569 (live)	lightly pyriform; blunt poles		Belgium; England; Russia						isofilar					130.745232260773 (live)	14 - 17	15.5
Hamiltosporidium tvaerminnensis		2011			Daphnia magna					adipose ; ovaries; hypodermis	adipose; ovaries; hypodermis			both						4.9–5.6 (c1, fresh); 6.8-12.0 (c2, fresh)	2.2-2.3 (c1, fresh); 1.6-2.1 (c2, fresh)	5.25 (c1, fresh); 9.4 (c2, fresh)	2.25 (c1); 1.85 (c2)		13.9162737076985 (c1, fresh); 16.8449580091607 (c2, fresh)	pyrifrom (c1); rod-shaped (c2)		Finland			1 (c1); 1 (c2)								88.3572933822129 (c1)	12-13	12.5 (c1)
Helmichia aggregata		1982; 1998			Endochironomus sp.				larva		fat body			horizontal						3.5 - 5.5 (live)	1 - 1.3 (live)	4.2 (live)	1.15		2.90832939906075 (live)	rod-shaped; lightly bent		Russia			1		0.12 - 1.13 (filament diameter)							uncoiled
Helmichia anomala		2001			Microtendipes pedellus						adipose			horizontal						1.3 ± 0.2 um (fresh), 0.8-1.2 um (fixed)	2.9 ± 0.4 um (fresh), 1.9-4.3 um (fixed)	2.9 ± 0.4 um (fresh); 3.1 (fixed)	1.3 ± 0.2 um (fresh); 1 um (fixed)		2.56615759920726 (fresh)	rod (fresh); ovocylindrical (fixed)		Poland			1 (unclear if uninuc/binuc spores different sizes); 2 (rare, unclear if uninuc/binuc spores different sizes)									uncoiled
Helmichia glandulicola		1991			Chironomus anthracinus				larva		salivary glands			horizontal						3 - 4 (fixed and stained, range)	1.2 - 1.5 (fixed and stained, range)	3.5 (fixed and stained, average)	2.4 (fixed and stained, average)		10.5557513160617 (fixed and stained, average)	tubular		Norway (Apeltunvatnet near Bergen)			1		0.2	straight; uniform thickness; blunt ends		2.8	3	2.9		uncoiled
Helmichia lacustris		1998; 2012			Chironomus plumosus				larva		fat body	granular endoplasmatic reticulum (ER) of the host cell		horizontal						3 - 3.7 (live)	1 - 1.3 (live)	3.4 (live)	1.15 (live)		2.35436189447775 (live)	rod-shaped		Russia			1		0.1 - 0.13 (filament diameter)	isofilar					1.80641577581413 (live)		0.5
Helmichia tetrasticta		1993			Ablabesmyia tetrasticta				larva		fat body			horizontal						2.5 - 2.75 (oval spores); 3 - 3.7 (rod-shaped spores)	1.25 - 1.38 (oval spores); 1 - 1.3 (rod-shaped spores)	2.6 -+ 0.1 (oval spores); 3.35 (rod-shaped spores)	1.27 -+ 0.05 (oval spores); 1.15 (rod-shaped spores)		2.19573240942249 (oval spores); 2.31973892544131 (rod-shaped spores)	oval; rod-shaped		Ukraine (Kiev)													0.5 (unclear spore class)
Hessea squamosa		1973	Ormières & Sprague	Sciara sp.	Sciara sp.			[DIPTERA - SCIARIDAE]	larva	gut	gut			horizontal	Infected cells hypertrophied, lesion visible only microscopically	Binary and multiple fission of stages with paired nuclei	A plasmodium surrounds itself with a thick-walled cyst and then, by a process of cytoplasmic partitioning, becomes divided into several binucleate sporonts. Each sporont divides into two sporoblasts, one becoming a spore and the other degenerating. Thus, the species seems to be disporoblastic-monosporous	1.5 - 2.5		1.5 - 2.5	1.5 - 2.5	2	2		4.18879020478639	spherical; oval	polaroplast rudimentary or absent, endospore rudimentary or absent, coiled polar filament with about 3 turns. Typically (?) with 1 nucleus, sometimes 2. Many anomalous spores formed	France (Sète)	Perhaps the cyst (sporophorous vesicle) is not homologous with the pansporoblastic membrane (sporophorous vesicle) in the PANSPOROBLASTINA. It appears around a plasmodium which arises from a stage that seems to correspond to the "sporont mother cell" [Kudo, 1974a (pp. 144)] of some species and which divides into sporonts, while the pansporo-blastic membrane appears around a plasmodium which arise…		1 (more common, unclear if uninuc/binuc spores different sizes); 2 (unclear if uninuc/binuc spores different sizes)			coiled					18.8495559215388		3	rudimentary/absent polaroplast							rudimentary/absent
Heterosporis anguillarum (formerly Pleistophora anguillarum)		1951; 1998	Hoshina	Anguilla japonica	Anguilla japonica			[PISCES]		trunk muscles	trunk muscles			horizontal		Multiplication by binary fission.	Cysts within the muscles contain numerous sporonts. Each sporont in the cyst produces ordinarily 4 or 8 sporoblasts but sometimes produces 2, 3, 5, 6, 7, 9, 16 or, in the case of microspores, one sporont generally produces 16 spores or more	7.9 x 4.5 μm (macrospores); 3.6 x 2.5 μm (microspores, fresh)				7.9 (macrospores); 3.6 (microspores, fresh)	4.5 (macrospores); 2.5 (microspores, fresh)		83.7627141263379 (macrospores); 11.7809724509617 (microspores, fresh)	ovoid; one side concave		Japan (near Odawara)										420 (unclear what spore class this belongs to)
Heterosporis cichlidarum		1998			Hemichromis bimaculatus		freshwater		fry; juvenile		striated muscles	sporophorocysts (contains sporophorous vesicles with spores)		horizontal						7 - 8 (fixed and stained)	4 - 4.5 (fixed and stained)	7.5 (fixed and stained)	4.25 (fixed and stained)		70.931271631832 (fixed and stained)	ovoid; slightly pyriform		West Africa; Central Africa; France (Paris)			1		0.05 - 0.07 (filament diameter)	isofilar					460.636022832603 (fixed and stained)	30 - 39	34.5
Heterosporis finki		1969	Schubert	Pterophyllum scalare	Pterophyllum scalare			[PISCES]		connective tissue around oesophagus	connective tissue around oesophagus			horizontal	Small lumps in the oesophagus		Usually 8 spores, sometimes 16 smaller ones, develop within a pansporoblastic membrane. Many pansporoblasts develop within a host cell. Infected and hypertrophied host cell reaches 300 μm in diameter and has a wall 2-3 μm thick. The wall may rupture and liberate spores into the connective tissue	normal: 7 - 9 x 2 - 3; small ones: 3 x 1.5		7 - 9 (normal spores)	2 - 3 (normal spores)	8 (normal spores); 3 (small spores)	2.5 (normal spores); 1.5 (small spores)		26.1799387799149 (normal spores); 3.53429173528852 (small spores)	elliptical		Germany (host found in aquarium, origin unknown)	Type species by monotypy.
Heterosporis lessepsianus		2019			Saurida lessepsianus					abdominal cavity; skeletal muscles and mesenteric tissues	abdominal cavity; skeletal muscles; mesenteric tissues			horizontal						2.9–3.5 (c1, fresh); 4.2–5.3 (c2, fresh)	1.7–2.8 (c1, fresh); 2.9–3.7 (c2, fresh)	3.2 (c1, fresh); 4.75 (c2, fresh)	2.25 (c1); 3.3 (c2)		8.48230016469244 (c1, fresh); 27.084455664761 (c2, fresh)	ovoid to pyriform		Egypt			1 (c1); 2 (c2)								53.0143760293278 (c1); 243.630510285888 (c2)	7 - 8 (c1); 23 - 24 (c2)	7.5 (c1); 23.5 (c2)
Heterosporis saurida		2012			Saurida undosquamis					skeletal muscle of the abdominal cavity	skeletal muscle of the abdominal cavity	parasitophorous vacuoles		horizontal						3.3 um (c1, fresh); 5.6 um (c2 [more rare]; fresh)	2.0 um (c1, fresh); 3.3 um (c2, fresh)	3.3 (c1, fresh); 5.6 (c2, fresh)	2 (c1); 3.3 (c2)		6.91150383789754 (c1, fresh); 31.9311477310867 (c2, fresh)	Oval to pyriform		(Arabian Gulf) Saudi Arabia			1 (c1)								31.4159265358979 (c1); 212.528743015349 (c2)	5 - 6 (c1); 20 - 21 (c2)	5 (c1); 20.5 (c2)
Heterosporis schuberti		1989	Lom		Pseudocrenilabrus multicolor													4.2 (3.4-4.9) x 3.1 (2.4-3.4); macrospores 7 (5.4-8.8) X 4.4 (2.9-4.9)	4.2 x 3.1			4.2	3.1		21.1334937806985	oval		Germany		uninucleate (up to 3.5 x 2 µm)	1
Heterosporis sutherlandae		2015			Perca flavescens; Esox lucius; Sander vitreus					Skeletal muscles; mesenteric tissues	Skeletal muscles; mesenteric tissues			horizontal						5.8 (fresh)	3.5 (fresh)	5.8 (fresh)	3.5		37.2016930062591 (fresh)	ovoid to pyriform		(Minnesota) USA			1								214.413698607503	18-21	19.5
Heterovesicula cowani (= Vairimorpha sp.)		1991; 1995			Anabrus simplex				nymph; adult		adipose tissue (main infection site); Malpighian tubules; fat body	cytoplasm	horizontal (per os)	horizontal								5.4 ± 0.09 (binucleate spores, fresh); 4 ± 0.05 (uninucleate spores, fresh)	2.3 ± 0.04 (binucleate spores, fresh); 1.7 ± 0.02 (uninucleate spores, fresh)		14.957122623741 (binucleate spores, fresh); 6.05280184591633 (uninucleate spores, fresh)	ovocylindrical (binucleate spores); slightly pyriform (uninucleate spores); ovoid (uninucleate spores)		U.S.A. (Colorado); U.S.A. (Utah)			2 (binucleate spores); 1 (uninucleate spores)			isofilar					79.4822941358218 (binucleate spores, fresh); 48.0663675999238 (uninucleate spores, fresh)		11 (binucleate spores); 9 (uninucleate spores)
Holobispora thermocyclopis		1986			Thermocyclops oithonoides; Thermocyclops leuckarti						Ovaries			horizontal						4.7 - 5.4	2.8 - 3.0	5.05	2.9		22.2375017990475	egg-shaped		Russia			1							60		9-14
Hrabyeia xerkophora		1990			"freshwater oligochaete"						body cavity coelomocytes			horizontal														Czechoslovakia												6.5 - 10.5 (6 - 9.5 wide, 0.5 - 1 narrow)
Hyalinocysta chapmani		1975	Hazard & Oldacre	Culiseta melanura	Culiseta melanura			[DIPTERA-CULICIDAE]	larva	adipose tissue	adipose tissue			horizontal			Only the octosporous sequence known. Pansporoblasts oval, void of metabolic products.	4.34 - 4.76 x 2.38 - 2.80 (preserved); average: 4.41 x 2.62		4.34 - 4.76 (preserved)	2.38 - 2.80 (preserved)	4.41 (preserved)	2.62 (preserved)		15.8503842293068 (preserved)	pyriform	thin mucous envelope	U.S.A. (Louisiana)	Type species by monotypy.					distal 3.5 coils markedly reduced in diameter					61.7322956430394 (preserved)	7 - 8	7.5	tightly compressed lamellae anteriorly and expanded sacs posteriorly
Hyalinocysta expilatoria		1983	Larsson		Odagmia ornata				larva									4.0-6.0 x 2.0-2.5	5 x 2.25			5	2.25		13.2535940073319	pyriform		Sweden		uninucleate	1								49.4800842940392		7
Hyalinocysta sp.			Hazard & Chapman	Aedes vexans; Aedes cantans	Aedes vexans; Aedes cantans			[DIPTERA-CULICIDAE]	larva	fat body	fat body			horizontal			Pansporoblast oval, containing spores in a dense gelatinous mass in regular distances and a dense tubular system; size of pansporoblast increasing 8-fold in water.										4 root-like flat filaments (10 - 15 x 0.5 - 1 μm) arising from each end; flat filaments coiled in gelatinous mass of pansporoblast; filaments not stainable with Giesma	Czechoslovakia	Hazard and Oldacre said that the name Thelohania barbata is a nomen nudum, originally published without a description. Although there was a description in 1971, the name remains a nomen nudum because there was no list of characters purporting to distinguish the taxon
Hyperspora aquatica		2017			Marteilia cochillia					Primary cells	Primary cells	Cytoplasm		horizontal						1.2 (fresh)	1.0 (fresh)	1.2 (fresh)	1		0.628318530717959 (fresh)	spherical to ellipsoidal		Spain			1
Ichthyosporidium giganteum		1905; 1995	Caullery & Mesnil	[PISCES] Crenilabpus melops [Thelohan, C. & M., Le Danois, Swellengrebel, Mercier]; C. ocellatus [Swarczewsky]. Leiostomus xanthurus [Schwartz].	Ctenolabrus rupestris; Crenilabpus melops; C. ocellatus; Leiostomus xanthurus		saltwater	[PISCES]		Connective tissue of abdomen [all authors]. Also liver [Le Danois].	Connective tissue of abdomen; liver; subcutaneous connective tissue			horizontal	This parasite produces a spectacularly large abdominal swelling that is composed of many cysts. The lesion has been described by several authors, the most recent being Sprague (1969) and Sprague and Vernick (1974).	Merogony of 2 types: First, schizogony by repeated binary fission of small chromophilic cells; second, schizogony by repeated binary fission of cells with large nuclei that eventually become diplocarya (Sprague and Hussey, unpublished). Occurs in cytoplasm of connective tissue syncytium (as "amoeboid forms" of previous authors) while portion of the syncytium gradually develops into characteristic…	Probably disporoblastic; sporoblast binucleate	7-8 x 5 [Thelohan]. 4.4-5.6 x 3.4-4.6[Swellengrebel].5 x 3, sometimes 7 x 4 [Swarczewsky]. 3 x 2 according to statement but 6 x 3 when calculated from figure [Le Danois]	5.83 x 4			7.26 (fresh); 5.83	5.16 (fresh); 4		101.212615122479 (fresh)		with anterior end very attenuated	France (Roscoff) [Thelohan, Le Danois]; (Concarneau) LC. & M.]; (Luc-sur-Mer) [Mercier] Holland (Swellengrebel); U.S.S.R. (Sevastopol) [Swarczewsky]; Black Sea; Atlantic coast of U.S.A.; Crimean coast of Black Sea; Atlantic North coast of Portugal	No later author has found the spore to be quite so pointed or quite so large as Thelohan described it, yet this has not led anyone to believe that he studied a different species. Ichtyospopidium sp. Schwartz, having ovoidal spores about 6 x 4 µm, is morphologically indistinguishable from I. giganteum. The description given here (from personal observations) of vegetative stages differs sharply fro…		2			isofilar					697.056577978503 (fresh)	46 (max)	43 ± 2.9
Ichthyosporidium heptwigi		1914	Swarczewsky	[PISCES] Crenilabrus pavo	Crenilabrus pavo			[PISCES]		gills	gills			horizontal				6 x 4.5	6 x 4.5			6	4.5		63.6172512351933			U.S.S.R. (Sevastopol).
Ichthyosporidium weissii		2012			Clevelandia ios					Connective tissue in Gonad	Connective tissue in Gonad	Cytoplasm		horizontal						6.2 (7.0–4.9) um (c1); 8.5 (10.1–7.1) um (c2)	4.3 (5.3–2.9) um (c1); 5.5 (6.2–4.8) um (c2)	6.2 (c1); 8.5 (c2)	4.3 (c1); 5.5 (c2)		60.0243164370378 (c1); 134.630335175713 (c2)	Ovoid to pyriform		((Morro Bay) California) U.S.A.			2 (c1); 2 (c2)								574.126057443535 (c1)	35 to well over 50 (authors noted that this was not a good indicator of taxonomy for this genus)	42.5 (likely c1, c2 is rare)
Indosporus sp.			Sprague	Palaemon serratus; Palaemon elegans	Palaemon serratus; Palaemon elegans			[DECAPODA]		muscles	muscles			horizontal			Octosporous. Sporont with diplocaryon; numerous coarse secretion granules appear within the pansporoblastic membrane during sporogony, later becoming tubular and forming tails on the spores	3 (fresh); macrospores: 5 - 6		5 - 6 (macrospores)		3 (fresh, normal spores); 5.5 (macrospores)					three 20 - 22 μm tails on spores	France (Le Croisic, Roscoff); England (Plymouth); Roumania (Black Sea)	Vivares (1975) produced evidence that T. octospora does not have tails on its spores. Therefore, this tailed species (possibly 2) is regarded as distinct and treated as an unnamed species of Inodosporus, a genus with tailed spores. See "Remarks" under Thelohania octospora
Indosporus spraguei		1974	Overstreet & Weidner	Palaemonetes pugio (type host); Palaemonetes kadiakensis	Palaemonetes pugio (type host); Palaemonetes kadiakensis			[DECAPODA]		abdominal muscles	abdominal muscles			horizontal	Infects each muscle fiber completely until filaments are destroyed, and infections are spread throughout the animal until most fibers are infected	The nuclei are diplocarya	When sporoblasts are being differentiated within the pansporoblasts, a network of small membranous channels organizes near them and forms an elaborate canal system that is continuous with the pansporoblastic membrane and from which spore tails arise. Pansporoblastic membrane very persistent	2.0 - 3.7 x 1.7 - 2.5; average: 2.9 x 2.0		2.0 - 3.7	1.7 - 2.5	2.9	2		6.07374579694027	pyriform		U.S.A. (type locality Davis Bayou, Ocean Springs, Mississippi; also found in Texas)	Type species by original designation		1			uniformly thin tubule	35-50 (av. 37.0)	50	35	37										prolonged posteriorly into 3 (rarely 4) tails; 17 - 33 μm posterior tail lenth; exospore prolonged anteriorly into 1 appendage with 2 branches; anterior appendage 2 - 7 μm long
Intexta acarivora		1997			Tyrophagus putrescentiae						gut epithelium			horizontal						1.3 - 1.7 (microspores); 1.5 - 2.3 (macrospores)	1.3 - 1.7 (microspores); 1.5 - 2.3 (macrospores)	1.5 (microspores); 1.9 (macrospores)	1.5 (microspores); 1.9 (macrospores)		1.76714586764426 (microspores); 3.59136400182873 (macrospores)	spherical; slightly ovoid								anisofilar		53.72 (macrospores, max)			11.7809724509617 (microspores)	2 - 3 (microspores, 1 - 2 wide anterior, 1 narrow posterior); <=9 (macrospores, 3 - 4 wide anterior, ? posterior)	2.5 (microspores)
Intrapredatorus barri		1998			Culex fuscanus (type host); Culex halifaxi				larva		fat body	sporophorous vesicle	vertical (guessed by authors); horizontal (per os)	both								7.38 ± 0.63 (type 1, fresh); 6.2 ± 0.58 (type 1, stained); 8.14 ± 0.42 (type 2, fresh)	4.59 ± 0.47 (type 1, fresh); 4.32 ± 0.58 (type 1, stained); 4.41 ± 0.28 (type 2, fresh)		81.410487467667 (type 1, fresh); 82.8896309703861 (type 2, fresh)	oval (type 1); lanceolate (type 2)		Taiwan (Liu-Chiu Islet)			1 (type 1, fresh); 1 (type 2, fresh)	haploid		anisofilar (type 1); isofilar (type 2)					129.779192519794 (type 1, fresh); 96.9809652163169 (type 2, fresh)	5.5 - 8.5 (type 2)	9 (type 1, 3 - 4 large, 5 - 6 small); 7 (type 2)
Issia globulifera (Senoma globulifera)		1983	Issi		Anopheles maculipennis													3.6 X 2.4	3.6 x 2.4			3.6	2.4		10.8573442108063	egg-shaped
Janacekia adipophila		1992			Ptychoptera paludosa				larva		adipose tissue			horizontal						9.1 - 11.2 (normal spores, fresh); 4.2 - 6.3 (normal spores, fixed and stained)	4.2 - 6.3 (normal spores, fresh); 3.8 - 5.6 (normal spores, fixed and stained)	16.5 (fixed and stained)	6.7 (fixed and stained)		387.821759104026 (fixed and stained)	oval; blunt ends		Sweden (Scania, the small river Vege A, at Knutstorp)			1		0.330 (straight part, max width); 0.191 - 0.264 (coiled part)	isofilar		235 (max)			263.108384738145 (fixed and stained)	12 - 13	12.5
Janacekia costata		1990			Odagnia ferganica; Tetisimulium desertorum				larva		fat body; systemic infection									5 - 6.8	3.7 - 5	5.9	4.35		58.456007204427	oval		Uzbekistan			1
Janacekia cristula		1988			Wilhemia mediterranea; Wilhelmia salopiensis				larva		fat body; Malpighian tubules			horizontal						5.6 - 7.5	4.3 - 5.6	6.55	4.95		84.0330874440874	broadly oval		Uzbekistan (Bukharskiy Oasis)			1					50 (max)
Janacekia wilhelmiae		1988			Wilhemia mediterranea; Wilhelmia salopiensis						fat body; intestines			horizontal						3.7 - 5	2.5 - 3.7	4.35	3.1		21.8882614157235	egg-shaped		Uzbekistan (Bukharskiy Oasis)			1								77.9114978090269		8
Jirovecia involuta		1989	Larsson		Limnodrilus hoffmeisteri													2.1-2.5 x16.5-18.2 (fresh), 1.2-2.1 x 15.0-17.3 (fixed)	2.3 x17.35 (fresh); 1.65 x 16.15 (stained)			17.35(fresh); 16.15(stained)	2.3(fresh); 1.65(stained)		48.0566810225753 (fresh)	cylindrical		Sweden		uninucleate	1
Johenrea locustae		1996; 2008			Locusta migratoria capito	Locusta migratoria migratorioides; Schistocerca gregaria			adult; nymph		fat body; adipose tissue; hemocoel; body wall; digestive tract (primary infection site)	sporophorous vesicle; cytoplasm (rarely)	horizontal (per os); vertical (transovarian)	both								8.3 ± 0.04 (fresh); 6.9 ± 0.07 (fixed)	3.8 ± 0.04 (fresh); 4.2 ± 0.05 (fixed)		62.7543604530073 (fresh)	elognate ovoid; slightly curved (rarely)		Madagascar (Ambalavenoka)			1	haplokaryotic		isofilar					143.256625003695 (fresh)		12
Kabataia arthuri (= Microsporidium arthuri)		1990; 1999			Pangasius sutchi						trunk muscles			horizontal						2.2 - 4.2 (fresh)	1.5 - 2.4 (fresh)	3.1 (fresh)	2.1 (fresh)		7.15811886120434 (fresh)	oviform; ellipsoidal; slightly curved; subspherical; anteriorly tapered		Thailand (Bangkok); South East Asia			1 (unclear if uninuc/binuc spores different sizes); 2 (rare, unclear if uninuc/binuc spores different sizes)			isofilar					32.9867228626928 (fresh)		5
Kabatana newberryi		2007			Eucyclogobius newberryi						muscle	cytoplasm		horizontal						2.8 ± 0.3 um	1.9 ± 0.4 um	2.8 ± 0.3 um	1.9 ± 0.4 um		5.2925364237476	oval		USA (CA)			1								56.7057473972958	9-10	9.5
Kabatana rondoni		2010			Gymnorhamphichthys rondoni					Skeletal muscle of intestine	Skeletal muscle of intestine			horizontal						4.25 ± 0.38 um	2.37 ± 0.42 um	4.25 ± 0.38	2.37		12.4992583412969	Lightly pyriform to ellipsoidal		Amazon River			1								70.7329585955742	9-10 (rarely 8)	9.5
Kabatana takedai		1974			Oncorhynchus masou						skeletal muscle; heart			horizontal				3.3 x 1.9	3.3 x 1.9			3.3	1.9		6.23763221370253	ovoid; elongated oval		Japan
Kinorhynchospora japonica		1991			Kinorhynchus yushini						mid-intestinal epithelium			horizontal														Sea of Japan
Kneallhazia carolinensae		2011			Solenopsis carolinensis					Fat body	Fat body			horizontal						6.2 ± 0.1 (fresh); 6.0 ± 0.1 (fixed)	3.1 ± 0.1 (fresh)	6.2 ± 0.1 (fresh)	3.1		31.1970622476978 (fresh)	ovoid		USA			2								131.475652552733	12-15	13.5
Kneallhazia solenopsae	Kneallhazia solenopsae (= Thelohania solenopsae); Kneallhazia solenopsae (formerly Thelohania solenopsae)	1977; 1998; 1996			Solenopsis invicta; Solenopsis richteri				adult (workers, queens, males); larva (only vegetative stages found); pupa (only vegetative stages found); all stages		fat body; ovary (of queens)	pansporoblast membrane (octospores); cytoplasm (free spores)	horizontal; vertical (transovarian, all hosts)	both						4.2 - 6.47 (free spores, fresh); 2.85 - 3.68 (octospores, fresh)	1.7 - 2.23 (free spores, fresh); 1.42 - 2.38 (octospores, fresh)	4.93 -+ 0.58 (free spores, fresh); 3.32 -+ 0.48 (octospores, fresh); 3.72 ± 0.05 (meiospores, stained)	1.85 -+ 0.16 (free spores, fresh); 1.95 -+ 0.2 (octospores, fresh); 2.01 ± 0.02 (meiospores, stained)		8.83464287076193 (free spores, fresh); 6.6100680227856 (octospores, fresh); 7.86925605745623 (meiospores, stained)	pyriform (octospores); oval (free spores)		U.S.A (Florida); Brazil; Argentina (Salladilo, Buenos Aires)			2 (free spores); 1 (octospores)								58.1194640914112 (free spores, fresh); 61.261056745001 (octospores, fresh)	9 - 11 (octospores, free spores)	10 (free spores); 10 (octospores)
Krishtalia pipiens		1997	Kilochitskii		Culex pipiens pipiens; Culex theileri		freshwater		larva (of C. p. pipiens); imago (of C. p. pipiens)		fat body (C. p. pipiens larva); body cavity (C. p. pipiens imago)			horizontal						4 - 6.3 (1N spores, live); 6.5 - 8.7 (macrospores); 4.4 - 6.5 (2N spores, live)	2.2 - 2.8 (1N spores, live); 2.2 - 2.8 (macrospores); 2.3 - 2.5 (2N spores, live)	5.5 (1N spores, live); 7.6 (macrospores); 6.3 (2N spores, live)	2.3 (1N spores, live); 2.5 (macrospores); 2.5 (2N spores, live)		15.2341063760325 (1N spores, live); 24.8709418409192 (macrospores); 20.616701789183 (2N spores, live)			Ukraine (River Siberezh); Crimea			1 (1N spores); 2 (2N spores)					45	30	37.5 (1N spores)	68.643799480937 (1N spores, live); 78.5398163397448 (2N spores, live)	9 - 10 coils (1N spores); 8 - 12 coils (2N spores)	9.5 (1N spores); 10 (2N spores)
Kudoa islandica		2016			Cyclopterus lumpus																							Norway
Lanatospora bosminae		1986			Bosmina obtusirostris; Bosmina longirostris; Bosmina coregoni						Ovaries			horizontal						2.9 - 3.6 (fixed)	1.7 - 2.0 (fixed)	3.25 (fixed)	1.85 (fixed)		5.82405463082683 (fixed)	Pyriform		Russia			1								29.0597320457056 (fixed)	5	5
Lanatospora costata		2016			Megacyclops viridis					adipose and connective tissue cells	adipose; connective tissue cells			horizontal						4.7 (fresh)	2.7 (fresh)	4.7 (fresh)	2.7		17.9400648483245 (fresh)	egg-shaped		(town Přerov nad Labem, Central Bohemia Region) Czech Republic			1								72.0995513998858	8-9	8.5
Lanatospora tubulifera		1995			Acanthocyclops vernalis						connective tissue (between muscle strands and beneath hypodermis)	sporophorous vesicle		horizontal						3.5 - 4 (fixed and stained)		3.75 (fixed and stained)	2 (fixed and stained)		7.85398163397448 (fixed and stained)	pyriform		Sweden (Sandby mosse, Scania)			1		0.110 - 0.130 (filament diameter)	isofilar					50.2654824574367 (fixed and stained)	7 - 9	8
Larssonia hiberna		2002	Kilochitskii		Daphnia magna (females)						adipose tissue; hemocoel			horizontal						5 - 6.5 (macrospores)	2.2 - 2.9 (macrospores)	3.8 -+ 0.1 (live); 3.2 -+ 0.2 (stained); 5.75 (macrospores)	2 -+ 0.2 (live); 2.5 -+ 0.2 (stained); 2.55 (macrospores)		7.95870138909414 (live); 19.5770309703856 (macrospores)	pyriform; ovoid		Ukraine			1 (live); 2 (macrospores)								53.4070751110265 (live)	8 - 9 (live)	8.5 (live)
Larssoniella duplicati		2006			Ips duplicatus						midgut; muscle; Malphigian; ovarian	cytoplasm		both						3.0-3.5 um (c1; fresh), 3.0-3.5 um (c1; fixed), 2.0-2.5 um (c2; fixed), 4.0-5.0 um (c3; fixed)	2.0-2.5 um (c1; fresh), 1.5-2.0 um (c1; fixed), 1.5 um (c2; fixed), 2.0-2.5 um (c3; fixed)	3.25 um (c1, fresh); 3.25 um (c1, fixed); 2.25 um (c2, fixed); 4.5 um (c3, fixed)	2.25 um (c1, fresh); 1.75 um (c1, fixed); 1.5 um (c2, fixed); 2.25 um (c3, fixed)		8.61483610476576 (c1, fresh); 2.65071880146639 (c2, fixed); 11.9282346065987 (c3, fixed)	broad oval (c1, c2, c3)		Czech Republic			1 (c1); 1 (c2); 1 (c3)								45.9457925587507 (c1, fresh); 30.6305283725005 (c2, fixed); 45.9457925587507 (c3, fixed)	6-7 (c1, c2, c3)	6.5 (c1); 6.5 (c2); 6.5 (c3)
Larssoniella resinellae		1997			Petrova resinella				adult; larva; pupa		silk glands (primary infection site); Malpighian tubules; fat body; gonads (pupa and adult); egg	cytoplasm	horizontal (per os); vertical (transovarian)	both						4.5 - 5 (fresh)	1.7 - 2 (fresh)	4.75 (fresh)	1.85 (fresh)		8.5120798450546 (fresh)	tubular; long oval		Czech Republic (Prague; Trebon)			1			isofilar					61.0254372959817 (fresh)	10 - 11	10.5
Liebermannia covasacrae		2009			Covasacris pallidinota						epithelium; salivary gland	cytoplasm; ER	likely horizontal	horizontal						2.6 ± 0.28 um (fresh)	1.4 ± 0.12 um (fresh)	2.6 ± 0.28 um (fresh)	1.4 ± 0.12 um (fresh)		2.66825936044893 (fresh)	ovocylindrical		Argentina			1								17.5929188601028 (fresh)	3-5	4
Liebermannia patagonica		2006			Tristira magellanica						epithelium	cytoplasm	likely horizontal	horizontal						2.9 ± 0.09 um (fresh)	1.2 ± 0.04 um (fresh)	2.9 ± 0.09 um (fresh)	1.2 ± 0.04 um (fresh)		2.1865484868985 (fresh)	ovocylindrical		Argentina			2								11.3097335529233 (fresh)	3	3
Liebermannia sp. [unknown]		2019			Chorthippus loratus															2.6 ± 0.04 (fresh)	1.2 ± 0.04 (fresh)	2.6 ± 0.04 (fresh)	1.2		1.96035381584003 (fresh)	ovocylindrical		Russia
Loggerhead turtle microsporidium		2018			Caretta caretta					skeletal muscle	skeletal muscle			horizontal						2.2−3.4 (fixed)	1.1−1.7 (fixed)	2.8 (fixed)	1.4		2.87351008048346 (fixed)			(New Brunswick) Canada			1								37.3849525777185	7-10	8.5
Loma acerinae	Glugea acerinae; Loma acerinae (= Glugea acerinae)	1930; 1999	Jirovec		Acerina cernua			[PISCES]		gut wall	gut wall			horizontal		Plasmodia in form of branched cylinders, resembling mycelia of fungi. These break up into chains, primary cylinders, which fuze in pairs (without nuclear fusion) to make secondary cylinders. The cylinders then break up into binucleate cells.	The binucleate cells from the cylinders divide into uninucleate cells and these develop into spores.	3.5 - 4.5 x 2.5 - 3		3.5 - 4.5	2.5 - 3	4	2.75		15.8388629618485		anterior vacuole; posterior vacuole				1
Loma boopsi		1995			Boops boops						liver; intestinal epithelium; pyloric caeca	cytoplasm		horizontal						2.7 - 4 (ovoid spores, fixed and stained); 4.3 - 6.4 (elongate and slightly incurvated spores, fixed and stained)	2 - 2.7 (all spore types, fixed and stained)	3.7 (ovoid spores, fixed and stained); 4.8 (elongate and slightly incurvated spores, fixed and stained)	2.4 (all spore types, fixed and stained)		11.1589371055509 (ovoid spores, fixed and stained); 14.4764589477418 (elongate and slightly incurvated spores, fixed and stained)	ovoid; elongate; slightly incurvated		Senegal					0.150 (filament diameter); <0.1 (last coil, possibly referring to filament diameter?)	isofilar					98.0176907920015 (ovoid spores, fixed and stained); 128.176980266464 (elongate and slightly incurvated spores, fixed and stained)	12 - 14 (ovoid spores); 16 - 18 (elongate and slightly incurvated spores)	13 (ovoid spores); 17 (elongate and slightly incurvated spores)
Loma branchialis		1911; 1997			Melanogrammus aeglefinus																	6.3 (resin-embedded)	3.5 (resin-embedded)		40.4087355067987 (resin-embedded)			Canada (Nova Scotia)
Loma camerounensis		1992			Oreochromis niloticus						oesophagus; intestine (mainly in duodenum); sub-epithelial gut connective tissue	cytoplasm		horizontal								3.96 ± 0.07 (fresh)	2.16 ± 0.04 (fresh)		9.67389369182844 (fresh)	oval		Cameroon (Yaounde)			1		0.12 (filament diameter)						78.0371615151705 (fresh)	11 - 12	11.5
Loma diplodae		1985; 1997			Diplodus sargus																	4.2 (resin-embedded)	2.2 (resin-embedded)		10.6437159103622 (resin-embedded)			France											120.951317163207 (resin-embedded)	17 - 18	17.5
Loma embiotocia		1997			Cymatogaster aggregata				adult		secondary lamellae of gills			horizontal						4 - 5 (fixed)	2 - 3 (fixed)	4.8 (fixed)	2.6 (fixed)		16.9897330706136 (fixed)	ovoid		Canada ( Eagle Bay, Clayoquot Sound, Vancouver Island, British Colombia)											130.690254389335 (fixed)	14 - 18	16
Loma fontinalis		1983; 1997			Savelinus fontinalis																	3.7 (resin-embedded)	2.2 (resin-embedded)		9.37660687341434 (resin-embedded)			Canada (Nova Scotia)											100.216805649514 (resin-embedded)	14 - 15	14.5
Loma kenti		2010			Microgadus proximus					Primarily gills; secondarily in gonads; spleen; heart; gallbladder; liver; and kidney.	Primarily gills; secondarily in gonads; spleen; heart; gallbladder; liver; kidney			both						2.97 ± 0.13 um (formalin-fixed paraffinembedded); 2.94 ± 0.11 um (Spurr’s resin-embedded)	1.75 ± 0.27 um (formalin-fixed paraffinembedded); 1.52 ± 0.05 um (Spurr’s resin-embedded)	2.97 ± 0.13 um (formalin-fixed paraffinembedded); 2.94 ± 0.11 um (Spurr’s resin-embedded)	1.75 ± 0.27 um (formalin-fixed paraffinembedded); 1.52 ± 0.05 um (Spurr’s resin-embedded)		3.55658447675839 (Spurr’s resin-embedded)	Ovoid		(Vancouver Island) Canada											70.673268335156 (Spurr’s resin-embedded)	14.8 ± 0.4 (range 14–16)	14.8
Loma lingcodae		2010			Ophiodon elongatus					Primarily gills; secondarily in spleen; heart; liver; gallbladder; kidney; and especially gonads.	Primarily gills; secondarily in spleen; heart; liver; gallbladder; kidney; and especially gonads.			both						3.8-5.4 um (fresh); 4.0-5.0 um (frozen); 2.91 ± 0.07 um (formalin-fixed paraffinembedded); 3.00 ± 0.12 um (Spurr’s resin-embedded)	2.5-3.0 um (fresh)	4.6 (fresh)	2.75		18.2146924061258 (fresh)	Ovoid		(Vancouver Island) Canada											129.590696960579	15 ± 0.7 (range 14–16)	15
Loma morhua		1981; 1997	Morrison		Gadus morhua; Melanogrammus aeglefinus													4.2 x 2.0	4.2 x 2.0			4.2 (stained); 4.3 (resin-embedded)	2 (stained); 2.1 (resin-embedded)		8.79645943005142 (stained)	elongate-ovoid		Canada (Nova Scotia)		uninucleate	1								106.814150222053 (stained)	16 - 18	17
Loma mugili		2000			Planiliza haematocheila (Mugil soiuy)						gills			horizontal						3.48 ± 0.41 um	2.18 ± 0.28 um	3.48 ± 0.41 um	2.18 ± 0.28 um		8.65946085761368	elongated oval		Russia; Ukraine											99.3057437799734	14-15	14.5
Loma myrophis		2002			Myrophis platyrhynchus						intestinal epithelium	cytoplasm		horizontal						3.22-3.70 um (fresh)	1.59-1.81 (fresh)	3.46 um (fresh)	1.7 (fresh)		5.23567359671763 (fresh)	ellipsoid		Brazil			1								72.0995513998858 (fresh)	13-14	13.5
Loma pacificodae		2010			Gadus macrocephalus					Primarily gills; secondarily gonads; spleen; heart; liver; kidney	Primarily gills; secondarily gonads; spleen; heart; liver; kidney			both						4.8-6.0 um (fresh); 4.0-5.5 um (frozen); 3.58 ± 0.15 um (formalin-fixed paraffinembedded); 3.48 ± 0.23 um (Spurr’s resin-embedded)	2.7-3.2 um (fresh)	5.4 (fresh)	2.95		24.6057390610787 (fresh)	Ovoid		Canada (Queen Charlotte Sound)											165.891800072809	17.9 ± 0.9 (range 16–22)	17.9
Loma psittaca		2009			Colomesus psittacus						intestinal	cytoplasm; xenoma		horizontal						4.2 ± 0.4 um	2.8 ± 0.4 um	4.2 ± 0.4 um	2.8 ± 0.4 um		17.2410604829008	oval		Brazil			1								92.3628240155399	10-11	10.5
Loma richardi		2010			Anoplopoma fimbria					Primarily gills; secondarily in spleen; heart; liver; gallbladder; kidney; and gonads.	Primarily gills; secondarily in spleen; heart; liver; gallbladder; kidney; and gonads.			both						3.81 ± 0.15 um (Spurr’s resin-embedded)	1.93 ± 0.15 um (Spurr’s resin-embedded)	3.81 ± 0.15 (fixed)	1.93		7.43084523185145 (fixed)	Ovoid		(Vancouver Island) Canada											81.8541965892821	13.5 ± 1.2 (range 11–15)	13.5
Loma salmonae		1983; 1997; 1998			Oncorhynchus mykiss; Oncorhynchus kisutch; Oncorhynchus tshawytscha; Salvelinus fontinalis; Salmo trutta		saltwater				gills; spleen; heart		horizontal (per os); intraperitoneal; intramuscular	horizontal							2.3 (fixed); 2.7 (live); 1.7 ± 0.1 (fixed)	5.5 (live); 4 (fixed, avg of all entries)	2.7 (live); 2 (fixed, avg of all entries)		20.9936929076138 (live)			U.S.A. (California; Washington); Canada (British Colombia)											122.99335238804 (live)	14 - 17; 12 - 15	14.5
Loma sp.		1994			Oncorhynchus mykiss		freshwater (?)				heart; spleen; peripheral vessel walls; intestines; liver; gills			horizontal								4.8 ± 0.4 (fresh); 3.6 ± 0.1 (fixed and stained)	2.6 0± 0.3 (fresh); 1.7 ± 0.1 (fixed and stained)		16.9897330706136 (fresh)	oval (from figures)		U.S.A. (Georgia)			1								126.606183939669 (fresh)	14 - 17	15.5
Loma trichiuri		1985	Sandeep & Kalavati		Trichiurus savala		marine				gills			horizontal														Bay of Bengal
Loma wallae		2010			Theragra chalcogramma															3.47 ± 0.15 um (formalin-fixed paraffinembedded); 3.37 ± 0.14 um (Spurr’s resin-embedded)	1.93 ± 0.09 um (formalin-fixed paraffinembedded); 1.81 ± 0.05 um (Spurr’s resin-embedded)	3.47 ± 0.15 um (formalin-fixed paraffinembedded); 3.37 ± 0.14 um (Spurr’s resin-embedded)	1.93 ± 0.09 um (formalin-fixed paraffinembedded); 1.81 ± 0.05 um (Spurr’s resin-embedded)		5.78076976724567 (Spurr’s resin-embedded)	Ovoid		Canada (Vancouver Island)											105.764858275754 (Spurr’s resin-embedded)	18.6 ± 1.8 (range 16–21)	18.6
Lotmaria passim		2015			Apis mellifera; Apis cerana					ileum	ileum			horizontal						7.44 (fixed)	3.15 (fixed)	7.44 (fixed)	3.15		38.6538418505035 (fixed)	lanceolate to tear-drop shaped		(Maryland) USA
Merocinta davidii		1993			Mansonia africana				adult females; larva		midgut (larva); ovary (adult)		vertical (transovarian)	both								2.3 (larval infection, fixed and stained); 3.4 ± 0.3 (type A spores in adults, fixed and stained); 6.6 ± 0.3 (type B spores in adults, fixed and stained)	1.3 (larval infection, fixed and stained); 1.8 ± 0.3 (type A spores in adults, fixed and stained); 2.9 ± 0.3 (type B spores in adults, fixed and stained)		2.03522844075059 (larval infection, fixed and stained); 5.76796411199086 (type A spores in adults, fixed and stained); 29.0628736383592 (type B spores in adults, fixed and stained)	ovoid; curved (type B spores in adults)		Tanzania (Northeast Muheza)			1 (larval infection); 2 (type A spores in adults); 2 (type B spores in adults)								4.08407044966673 (larval infection, fixed and stained)	1 (in larva)	1 (in larva)
Metchnikovella berliozi		1952	Arvy	Lecudina franciana	Lecudina franciana			[GREGARINIDA]		in gut of the sipunculid Phascolion strombi	in gut of the sipunculid Phascolion strombi	cytoplasm		horizontal			Sporocyst 10 - 12 x 3.5 μm, containing 16 spores	3 x 1				3	1		1.5707963267949	Biconical	Feulgen positive dot at one end; both ends of spore more chromophilic than spore center	France (Dinard)
Metchnikovella braslili		1919	Caullery & Mesnil	Polyrhabdina brasili (in the polychaete annelid Spio martinensis)	Polyrhabdina brasili (in the polychaete annelid Spio martinensis)			[GREGARINIDA]				cytoplasm					Sporocysts ovoid, 10 x 5 μm, with about 12 spores									short-elliptical	large	France (coast of the Channel)
Metchnikovella claparedei		1914	Caullery & Mesnil	unidentified gregarine (in a polychaete annelid, Phyllodoce sp.)	unidentified gregarine (in a polychaete annelid, Phyllodoce sp.)			[GREGARINIDA]				cytoplasm					Only the sporocyst known; it is very long, swollen in the middle, and apparently rounded at the ends											Hebrides Islands	Description taken by Caullery and Mesnil (1914, 1919) from a report by Claparede (1861). The parasite was placed with hesitation in the Genus Metchnikovella because the great length-width ratio is more characteristic of Amphiamblys
Metchnikovella hessei		1915	Mesnil	Monocystis mitis (in the terrestrial oligochaete annelid Fridericia polychaeta)	Monocystis mitis (in the terrestrial oligochaete annelid Fridericia polychaeta)			[GREGARINIDA]				cytoplasm					Sporocyst banana-shaped, 10-12 x 3-4 μm containing about 12 spores in 2 rows									spherical	small	France (Haute-Saone)	Description by Mesnil not seen. Data taken from Caullery and Mesnil
Metchnikovella hovassei		1965	Vivier	Lecudina pellucida	Lecudina pellucida			[GREGARINIDA]		in the gut of the polychaete annelid Perinereis cultifera	in the gut of the polychaete annelid Perinereis cultifera	cytoplasm		horizontal		Uninucleate, spherical forms have a diameter of 3 μm. These develop into plasmodia.	The plasmodia break up into sporoblasts and these transform into spores. Meantime, they may remain within a membrane-bound vacuole or they may become surrounded by a thick-walled cyst	1.75 x 1.25				1.75	1.25		1.4317154020266	subspherical; ovoid	Inside is a "manubrium" capped with a "polar body." Posteriorly, the "manibrium" swells into a "gland" and this continues into an open cap	France	Vivier's (1965) electron microscope study on the spore of this species demonstrated a basic similarity between the metchnikovellids and the microsporidia. In 1966, Vivier described plasmodial stages. In these works, he showed that the small bodies seen by Caullery and Mesnil (and other authors) within the 'clear areas' and 'trains' were spores like those formed within the sporocyst. Vivier and Sc…	horseshoe	1
Metchnikovella incurvata		1914; 2013	Caullery & Mesnil	Polyrhabdina pygospionis (in the polychaete annelid Pygospio seticornis)	Pygospio elegans; Polyrhabdina pygospionis			[GREGARINIDA]				cytoplasm					Sporocysts very curved, with thick walls that are especially thick at the ends, 20-30 x 5-7 μm, containing at least 32 spores in 2 or 3 rows			3.7 ± 0.4; 1		2.35	1.8 ± 0.2		3.98668107740545	oval/ovoid		France (coast of the Channel); (Chupa Inlet, Kandalaksha Gulf of the White Sea) Russia.	Described briefly in 1914 and more fully in 1919
Metchnikovella legeri		1914	Caullery & Mesnil	Sycia inopinata (in the polychaete annelid Audouinia tentaculata)	Sycia inopinata (in the polychaete annelid Audouinia tentaculata)			[GREGARINIDA]				cytoplasm					Sporocysts very curved, with thick walls that are especially thick at the ends, 20-30 x 5-7 μm, containing at least 32 spores in 2 or 3 rows									spherical	large	France (Belle-Isle en mer)	Described very briefly in 1914 and more fully in 1919
Metchnikovella martojai		1967	Corbel	Gregarina cousinae	Gregarina cousinae			[GREGARINIDA]		in the gut of the cricket Grillus assimilis	in the gut of the cricket Grillus assimilis	cytoplasm		horizontal		First stages appear as indistinct trains in the host cytoplasm, the amoeboid "germs" transform into ovoid "sporonts" dispersed in the cytoplasm. The "sporont" is limited by a distinct membrane	Certain "sporonts" contain about 10 spores. Sporocysts, ovoid, up to 50 μm long	2 - 3		2 - 3	2 - 3	2.5	2.5		8.18123086872342	spherical	refringent	France	This is the only report of a metchnikovellid hyper-parasitic in a non-annelid host. The description is vague and some of the characters (such as the voluminous and almost empty sporocyst) are unusual. Therefore, the nature of this parasite is open to question
Metchnikovella mesnili		1922	Dogiel	Selenidium sp.	Selenidium sp.			[GREGARINIDA]		in the gut of the polychaete annelid Travisia forbesi	in the gut of the polychaete annelid Travisia forbesi	cytoplasm		horizontal			Sporocyst bottle-shape, being rounded at one end and elongated at the other. Cyst contains 8-12 spores											U.S.S.R. (Gulf of Kula)
Metchnikovella minima		1914	Caullery & Mesnil	Selenidium cirriatuli	Selenidium cirriatuli			[GREGARINIDA]		in gut of the polychaete annelid Audouinia sp., probably A. tentaculata	in gut of the polychaete annelid Audouinia sp., probably A. tentaculata	cytoplasm		horizontal			Sporocyst about 8.7 x 4.3 μm, containing about 20 spores									slightly elongated		France (Belle-Isle en mer)	Described very briefly in 1914 and more fully in 1919
Metchnikovella nereidis		1914	Caullery & Mesnil	Lecudina pellucida	Lecudina pellucida			[GREGARINIDA]		in gut of the polychaete annelid Platynereis dummerilii	in gut of the polychaete annelid Platynereis dummerilii	cytoplasm		horizontal			Sporocysts ovoid, 10-12 x 4 μm, containing about 8 spores in 2 rows									spherical	small		Described very briefly in 1914 and more fully in 1919
Metchnikovella oviformis		1914	Caullery & Mesnil	Polyrhabdina pygospionis	Polyrhabdina pygospionis (in gut of the polychaete annelid Pygospio seticornis)			[GREGARINIDA]		(in gut of the polychaete annelid Pygospio seticornis)	in gut of the polychaete annelid Pygospio seticornis	cytoplasm		horizontal			Sporocysts ovoidal, 14 x 6.5 μm, without thickened ends, with 8 spores									spherical	small		Described very briefly in 1914 and more fully in 1919
Metchnikovella polydorae		1932	Reichenow	Selenidium sp.	Selenidium sp.			[GREGARINIDA]		in the gut of the polychaete annelid Polydora sp.	in the gut of the polychaete annelid Polydora sp.			horizontal			Sporocyst straight or slightly bent, 10-14 x 3 μm with 12-14 spores									ovoid		Germany
Metchnikovella schereschevskaiae		1955	Stubblefield	Dolyocystis sp.	Dolyocystis sp.			[GREGARINIDA]		in the gut of the polychaete annelid Nereis parallelogramma	in the gut of the polychaete annelid Nereis parallelogramma	cytoplasm		horizontal		There are said to be some spherical bodies that unite in pairs to form cysts	Sporocyst 8-10 x 3.5-4 μm, with a chromophilic mass at one end, containing 8-12 spores	1.6				1.6	1.6		2.14466058485063	spherical	large vacuole; chromatic mass in the shape of a skull cap		Was said to be intermediate between the Metchnikovellidae and the microsporidia, showing affinitities to the latter by the mode of cyst formation and presence of a vacuole in the spore. Stubblefield, after transferring this species to the Genus Metahnikovella~ had to give it a new specific name because nepeidis was preoccupied. On page 445, he spel-led the name as given above but on page 444 he s…
Metchnikovella selenidii		1908	Averinzew	Selenidium sp.	Selenidium sp.			[GREGARINIDA]		in gut of the polychaete annelid Ophelia limacina	in gut of the polychaete annelid Ophelia limacina	cytoplasm		horizontal			Filamentous plasmodia present. They break up and the cells thus formed are thought to unite in pairs. Meantime the entire parasite encysts and each cell within the cyst is a spore. Sporocysts very bent, 15-20 x 7 μm, and containing 18-20 spores	2				2				elliptical		U.S.S.R. (Bay of Kola)	Caullery and Mesnil did not find the evidence for the sexual process convincing
Metchnikovella sp. (?)		1992			Ephydatia fluviatilis						archaeocytes; spongioblasts; amphidiskoblasts	nucleus		horizontal														Germany (River Sieg near Au and Operzau)			1
Metchnikovella spionis		1897	Caullery & Mesnil	Polyrhabdina brasili	Polyrhabdina brasili			[GREGARINIDA]		in gut of the polychaete annelid Spio martinensis	in gut of the polychaete annelid Spio martinensis	cytoplasm		horizontal			Sporocyst elongated, swollen at middle, 20-40 x 4 μm; with typical elongate thickenings at ends and containing 16 spores. Small bodies (probably spores) formed also in clear vacuoles and hyalin "trainees	2.5				2.5						France (coast of the Channel)	Type species by subsequent designation C. & M., 1914
Metchnikovella spiralis		2014			Polyrhabdina elegans															2.0–3.2 (fixed)	1.3–1.9 (fixed)	2.6 (fixed)	1.6		3.48507345038228 (fixed)	roundish to oval		Russia			1
Metchnikovella wohlfarthi		1971	Hildebrand & Vivier	Lecudina tuzetae	Lecudina tuzetae			[GREGARINIDA]		in the gut of the polychaete annelid Nereis diversicolor	in the gut of the polychaete annelid Nereis diversicolor	cytoplasm		horizontal		Plasmodia, studied with the electron microscope by Hildebrand (1974), much like those in other microsporidia. No diplocarya seen	The plasmodia divide into sporoblasts and these develop into spores	3 x 1.9				3	1.9		5.67057473972958	ovoid	Electron microscopy demonstrated a "manubrium," "gland," "polar plate," and "some circular elements,"	France (Port de Fort-Philippe, Nord)		oval
Microfilum lutjani		1991			Lutjanus fulgens						gill filaments			horizontal								4.57 ± 0.11	2.60 ± 0.09		16.1756416943134	pyriform; oval		Senegal (Dakar)			1		0.075 (average); 0.07 - 0.08 (range)	curved appendix shape		0.5 (max)				uncoiled
Microgemma carolinus		2012			Trachinotus carolinus					Liver	Liver			horizontal						3.8 ± 0.4 um	2.4 ± 0.4 μm	3.8 ± 0.4 um	2.4		11.4605300002956	Pyriform to ellipsoidal		(Florianópolis) Brazil			1								64.0884901332318	8-9	8.5
Microgemma caulleryi (= Glugea caulleryi)		1940; 1999	Van den Berghe	Hyperoplus lanceolatus (= Amnodytes lanceolatus)	Hyperoplus lanceolatus (= Amnodytes lanceolatus)			[PISCES]		liver	liver			horizontal						2.3 - 2.9 (fresh)	1.1 - 1.4 (fresh)	2.6 (fresh)	1.25 (fresh)		2.12712002586809 (fresh)			France (Wimereux); Atlantic Coast of Galicia (Northwest Spain)	In addition to "encysted masses" there was generalized invasion of the liver. The very brief description does not substantiate the generic determination.		1							20	31.4159265358979 (fresh)	7 - 9	8
Microgemma hepaticus		1986			Chelon labrosus		freshwater		juvenile		liver			horizontal								4.2 (fresh)	2.4 (fresh)		12.666901579274 (fresh)	pyriform		England (St Johns Lake)			1							57	64.0884901332318 (fresh)	7 - 10	8.5
Microgemma ovoidea	Microsporidium ovoideum; Microgemma ovoidea (= Microsporidium ovoideum and Glugea ovoidea)	1895; 1996	Thelohan		Cepola macrophthalma; Motella tricirrata; Mullus barbatus; Merluccius hubbsi (?); Merluccius gayi (?)						liver; stomach (rarely)	cytoplasm		horizontal	Small white spots, 1-1.5 mm, appear on the surface and in the deep tissues of the liver [Thelohan]. Most of the liver necrotic but some areas contain cysts, spherical or elliptical, 1 mm, formed by hepatic cells that contain the parasites [Raabe].	Youngest stages small, amoeboid, uninucleate forms. There are two binary fissions.	The second fission results in sporoblasts. Sporoblasts (uninucleate in the figures) transforms directly into the spore [Raabe].					3.15 (avg of old entries)	1.735 (avg of old entries)		4.96487289146748 (avg of old entries)	ovoid		France (first host at Roscoff; other, Marseille and Banyuls [Thelohan]); Monaco [Raabe])	For a half-century this poorly known species alternated between Glugea and Nosema. The fact is that we do not have enough information to classify it. Although Thelohan assigned it to Glugea (where it probably belongs), he gave very little information about it. The only known data that tend to conflict with Thelohan's generic assignment are those of Raabe. Assuming that Thelohan and Raabe worked w…		1			isofilar					38.154642777848 (avg of old entries)	6 - 8	7
Microgemma tilanpasiri		2015			Trypauchen vagina					liver	liver			horizontal						3.92 ± 0.21 (fresh)	2.87 ± 0.16 (fresh)	3.92 ± 0.21 (fresh)	2.87		16.9062965585245 (fresh)	slightly pyriform to oval		Malaysia			1								112.704636447534	12-13	12.5
Microgemma tincae		2005			Symphodus tinca						liver	cytoplasm		horizontal						3.6 um	1.2 um	3.6 um	1.2 um		2.71433605270158	ovocylindrical		Tunisia			1								33.9292006587698	9	9
Microgemma vivaresi		2005			Taurulus bubalis						liver; muscle	cytoplasm		horizontal						3.57 ± 0.26 um (fresh)	2.07 ± 0.19 um (fresh)	3.57 ± 0.26 um (fresh)	2.07 ± 0.19 um (fresh)		8.00953916501331 (fresh)	broad oval		England			1								52.024774343447 (fresh)	6-8.5	8 (most common)
Microspordium sp. C. aurata		2019			Crepidodera aurata															2.44–3.55 (fresh)	1.25–1.55 (fresh)	2.995 (fresh)	1.4		3.07362953251713 (fresh)	slightly curved		Turkey			1								30.78760800518	6-8	7
Microsporidium (Nosema) jiroveci		1977; 1986			Cyclops vicinus						adipose tissue			horizontal								6.1 (live)	2.6 (live)		21.5911191105715 (live)	pyriform (with pointed anterior poles)		Russia (Lake Vrevo in St. Petersberg region)			1
Microsporidium (Pleistophora) hilobii		1979			Hylobius abietis				imago		epithelial cells; oenocytes; copulation sac epithelium (females only)			horizontal						4.2 - 6	1.2 - 2.4	5.1	1.8		8.65194616798629			Russia (St. Petersberg, Gatchinskiy and Tihvinskiy districts)			1 (unclear if uninuc/binuc spores different sizes); 2 (unclear if uninuc/binuc spores different sizes)
Microsporidium 1 (unnamed species)		1997			Aedes albopictus				larva		fat body			horizontal								3.3 ± 0.3	2.5 ± 0.3		10.7992247467149	slightly oblong		U.S.A. (Gainesville, Florida)			2								19.6349540849362	2 - 3	2.5
Microsporidium 2 (unnamed species)		1997			Orthopodomyia signifera				larva		fat body			horizontal								2.2 ± 0.1	1.4 ± 0.1		2.25775792037986	oblong		U.S.A. (Gainesville, Florida)
Microsporidium acanthocephali		1988			Acanthocephaloides propinquus; Yamagutisentis sp.; Acanthocephaloides geneticus													12-14 x 6-7	13 x 6.5			13	6.5		287.586627497366	oviform		France
Microsporidium acuta		1895	Pfeiffer		Daphnia pulex															4.5 - 5	2 - 3	4.75	2.5		15.5443386505745	sharpened
Microsporidium aedis		1930	Kudo	[DIPTERA-CULICIDAE] Aedes aegypti	Aedes aegypti			[DIPTERA-CULICIDAE]	larva	fat body	fat body			horizontal		Binary fission produces uninucleate forms. Other forms with paired nuclei divide, in radial formation, to produce many (8?) cells with paired nuclei. The nuclei in these cells fuse to form sporonts[?].	The "sporont" transforms into spores.	7.5-9 x 4-6 (fixed)	8.25 x 5(stained)			8.25(stained)	5(stained)		107.992247467149 (stained)			Puerto Rico.	The manner of development and the spore morphology exclude this species from the Genus Nosema. Kudo repeatedly compared it with Stempellia magna. Since it does not seem to belong to any established genus, it is transferred to the collective group Microsporidium.	uninucleate	1
Microsporidium aedium		1991			Aedes cantans				larva; adult		gastric caeca			horizontal						4.2 - 5.4 (stained with Giesma, range)	1.8 - 2.2 (stained with Giesma, range)	4.8 (stained with Giesma, average)	2 (stained with Giesma, average)		10.0530964914873 (stained with Giesma, average)	rod-shaped		Czechoslovakia (river Elbe near Podebrady Spa)			1			isofilar; "short"					6.28318530717959 (stained with Giesma, average)		1
Microsporidium anoeti		1998			Anoetus feroniarum						parenchimatous cells			horizontal				0.7-0.9 x 2.2-2.4	0.8 x 2.3			2.3	0.8		0.770737397680696	rod-shaped					1								23.8761041672824	9-10	9.5
Microsporidium aplysiae		1979			Aplysia californica		saltwater				neurons (abdominal ganglia)	cytoplasm; nucleus		horizontal								1.3 (fixed and stained)	0.7 (fixed and stained)		0.333532420056116 (fixed and stained)	ovoid; pyriform		Pacific Ocean (Intertidal zone from Bodega Bay to Baja Peninsula)			1		0.04 - 0.05	isofilar					12.0951317163207 (fixed and stained)	5 - 6	5.5
Microsporidium argyrogrammi		1990			Argyrogramma agnata				Larvae		Fat body			horizontal								4.73 ± 0.46 (fresh)	2.95 ± 0.20 (fresh)		21.5528047701671 (fresh)	Ovoidal		China			1									17-18
Microsporidium asperospora		1895	Fritsch	[ROTATORIA] Brachionus urceolaris (Mull.) and B. pala Ehrb	Brachionus urceolaris; B. pala			[ROTATORIA]																					The data are not adequate for making a generic determination.
Microsporidium asplanchnae		1895	Fritsch	[ROTATORIA] Asplanchna sp.	Asplanchna sp.			[ROTATORIA]																				Hungary.	The data are not adequate for making a generic determination.
Microsporidium aurata		2013			Sparus aurata					infecting many organs of the body including muscles; connective tissues; and the intestinal epithelium	general infection (of organs); muscles; connective tissues; and the intestinal epithelium									1.7 ± 0.5 (1.5– 2.5) (fresh)	1.3 ± 0.4 (1–2) (fresh)	1.7 ± 0.5 (fresh)	1.3		1.50429928229391 (fresh)	ellipsoidal		Hurghada coasts; Red Sea			1								32.6725635973338	5-11	8
Microsporidium balantidii		1908	Lutz & Splendore	[CILIOPHORA] The toad Bufo marinus and in frogs	Bufo marinus			[CILIOPHORA]		Ciliate in rectum	Ciliate in rectum			horizontal			Spores lay diffuse or in small cysts with numerous or few (4-8) spores.	2-5 x 1-3	3.5 x 2			3.5	2		7.33038285837618			Brazil (toads from Guaratingueta. Frogs near Sao Paulo.).	Unfortunately, Lutz and Splendore placed all micro sporidia in Genus Nosema. This species with spores in cysts, clearly is not a species of Nosema and the data are inadequate for making a generic assignment. Therefore, it is placed provisionally in the collective group Microsporidium.
Microsporidium brevirostris		2004			Brachyhypopomus brevirostris						muscle	cytoplasm		horizontal						2.95 ± 0.32 um (c1; fresh), 6.4-7.2 um (c2; fresh)	1.68 ± 0.18 um (c1; fresh), 2.0-2.8 um (c1; fresh)	2.95 ± 0.32 um (c1, fresh); 6.8 um (c2, fresh)	1.68 ± 0.18 um (c1, fresh); 2.4 um (c2, fresh)		4.35952529353348 (c1, fresh); 20.5083168426342 (c2, fresh)	ellipsoid (c1, c2)		Brazil			1 (c1); 1 (c2)								50.1398187512931 (c1, fresh); 207.345115136926 (c2, fresh)	9-10 (c1), 27-28 (c2)	9.5 (c1); 27.5 (c2)
Microsporidium caeruleosticti		1998			Sparus caeruleostictus						liver			horizontal						2.5 - 3.5	1.5 - 2.5	3.9 ± 0.29	1.85 ± 0.36		6.98886555699219	ovoid		Senegal			1			isofilar					40.6836248639878	6 - 8	7
Microsporidium calopterygis		1956	Weiser	[ODONATA] Calopteryx virgo L. and C. sp.	Calopteryx virgo; C. sp.			[ODONATA]	larva	fat body	fat body			horizontal	Infected fat body visible through the cuticula.	Schizonts with at most 4 nuclei. These break up into merozoites that begin a second schizogony.	Sporogonial plasmodia with 4 and 8 (infrequently an irregular number) nuclei break up into sporoblasts. Pansporoblastic membrane not mentioned.	3.5 x 1.7. Macrospores, 5-8 x 3-4.5	3.5 x 1.7			3.5 (normal spores); 6.5 (macrospores)	1.7 (normal spores); 3.75 (macrospores)	6.5 x 3.75	5.29620161517679 (normal spores); 47.860200582032 (macrospores)			Czechoslovakia (near Chotebor[first host]); Jugoslavia (near Sarajewo[second host]).	Apparently, this species was transferred to the Genus Stempellia after the author noted that an inconstant number of spores are produced by a sporogonial plasmodium. This character alone does not make this species congeneric with S. mutabilis, and it does not clearly belong to any other established genus. Therefore, it is transferred to the collective group Microsporidium.
Microsporidium canariensis		1998			Dentex maroccanus						liver			horizontal						3.5 - 5	2 - 3	4.6 ± 0.18	2.4 ± 0.27		13.8732731582525	ovoid		Senegal
Microsporidium cerebralis		1995			Salmo salar		saltwater				brain; motor neurons	cytoplasm (of perikaryon); sporophorous vesicle (occasionally)		horizontal								5.7 (fresh)	3 (fresh)		26.8606171881927 (fresh)	ovoid		Canada (British Colombia, coast of Vancouver Island)
Microsporidium cernosvitovi		1935	Jirovec	[OLIGOCHAETA] Opistocysta flagellum	Opistocysta			[OLIGOCHAETA]		gut epithelium, flagellum	gut epithelium; flagellum			horizontal	The figures show typically 1 large cyst in each infected cell. Infected cell shows slight hypertrophy of cytoplasm and degeneration(?) of the nucleus.			2-3 x 1-1.5(fixed)	2.5 x 1.25 (stained)			2.5(stained)	1.25(stained)		2.04530771718085 (stained)			Argentina (near Loreto, Missiones).	Presumably, this species was placed in the Genus Nosema because the spores were isolated within the cyst. However, development of the parasite within a cytoplasmic vacuole ("cyst"), presence of a single nucleus in the sporoblast (to mention only some of the most obvious characters) exclude this species from Nosema. Since it does not clearly belong to any established genus, it is transferred to th…														with anterior and posterior vacuoles
Microsporidium ceylonensis		1986; 1998			Homo sapiens						eye cornea; macrophages (in corneal tissue)	cytoplasm		horizontal								3.6 (stained)	1.6 (stained)		4.82548631591392 (stained)	oval (from figures)		Botswana			1		0.12 (anterior filament diameter); 0.095 (posterior filament diameter)	anisofilar					52.7787565803085 (stained)	8 - 13 (6-10 anterior, 2-3 posterior)	10.5
Microsporidium chaetogastris		1909	Schroder	[OLIGOCHAETA] Chaetogaster diaphanus Gruith	Chaetogaster diaphanus			[OLIGOCHAETA]		numerous large and small spherical structures (cysts) filled the body cavity, some free and some attached to the septa and body wall	body cavity; septa; body wall			horizontal		Youngest stages in connective tissue, less often the muscle. These develop into rosary-like chains with usually 2 (seldom 1 or 3) nuclei in each part. The chains with usually 2 (seldom 1 or 3) nuclei in each part. The chains divide into round, binucleate stages. These divide further so that the end product of merogony is an uninucleate, spherical stage about 3 µm in diameter.	The end product of merogony probably develops directly into the uninucleate sporont distinguished by lightly staining cytoplasm. Sporogony involves 3 successive nuclear divisions accompanied by partial cytoplasmic division to form first a dumbbell, then a cross, and lastly a rosette with 8 uninucleate sporoblasts held together by a centrally located residual mass of protoplasm. These separate and…	4 x 3. Macrospores 4x6.	4 x 3			4 (normal spores); 6 (macrospores)	3 (normal spores); 4 (macrospores)	4 x 6	18.8495559215388 (normal spores); 50.2654824574367 (macrospores)			Germany (near Heidelberg).	There appear to be 2 kinds of "cysts" in which development occurs. One is a small cyst within a host cell that does not alter the host cell nucleus. Such cysts are also free in the body cavity. The other type is a large (up to 100 µm) multinucleate host cell full of parasites in various stages. Nuclear division was said to occur in the sporoblast, giving 2 then more nuclei. Spore development invo…
Microsporidium chapmani		1971	Clark & Fukuda	[DIPTERA-CULICIDAE] Culex territans Walker. Also in Culiseta inornata (Williston).	Culex territans; Culiseta inornata			[DIPTERA-CULICIDAE]		gastric caeca and midgut	gastric caeca; midgut			horizontal	Thorax and abdomen of infected larva swollen and light color due to accumulation of cysts between the peritrophic membrane and gut wall and in the caeca. In heavily infected larvae, the epithelium of infected areas was largely destroyed.	Merogony by multiple fission of plasmodia with usually no more than 24 nuclei, producing uninucleate forms.	Plasmodia encyst and further nuclear division occurs, while the size of the nucleus decreases. Finally, thick-walled cysts, 10-30 µm in diameter, contain from about 24 to several hundred spores.	2.20 x 1.72	2.20 x 1.72			2.2	1.72		3.40783215900602			U.S.A. (Louisiana).	The Genus Pleistoohora quite probably will eventuallv be broken into several genera, although our knowledge is too limited to permit delineation of those taxa at present. However. it seems safe to conclude that the present species is not congeneric with P. tuvicalis in fish. Of all the established genera it appears to be most like Hessia Ormieres & Sprague, 1973, which has thick-walled sporocysts…	uninucleate	1					20 (max)
Microsporidium chironomi from 1975		1975	Voronin	[DIPTERA-CHIRONOMIDAE] Chironomus dorsalis Meig	Chironomus dorsalis			[DIPTERA-CULICIDAE]	larva	fat body	fat body			horizontal		Multinucleate schizonts seen.	Sporogonial plasmodium produces a bundle of many spores.	15 (11-9) x 0.7 (0.6-0.9)	15 x 0.7			15	0.7		3.8484510006475	rod-shaped		Russia	This species must be removed from the genus Bacillidium, a junior synonym of Mrazekia. Since it does not clearly belong to the latter genus, however, it is placed provisionally in the collective group Microsporidium.	binucleate (?)	2
Microsporidium chironomi from 1981		1981	Knell		Chironomus attenuatus				larva		fat body			horizontal						3.76 – 4.61	2.01 – 2.76	4.12 -+ 0.37	2.45 -+ 0.26		12.9487548001786	pyriform		U.S.A. (Florida)		uninucleate	1								50.0298630084175	6 - 7	6.5
Microsporidium chloroscombri		1989			Chloroscombrus chrysurus						liver			horizontal				3.4-4.4 x 1.6-2.4	3.9 x 2.0			3.9	2		8.16814089933346	pyriform		Senegal			1								40.8407044966673		6.5
Microsporidium cyclopis		1921	Kudo	[COPEPODA] Cyclops fuscus [type host]. Megacyclops viridis [Weiser].	Cyclops fuscus; Megacyclops viridis					fat body and reproductive organ(?)	fat body; reproductive organs			both		Youngest stage rounded and uninucleate. Spherical or elongated plasmodia develop. "The ultimate products seem to be uninucleate rounded sporonts."	"Each sporont develops into a single spore"	4.2-4.7 x 2.7-3 (fresh)	4.45 x 2.85 (fresh)			4.45(fresh)	2.85(fresh)		18.9255431938475 (fresh)			U.S.A. (New York). Czechoslovakia.	The description of developmental stages was given for Nosema infirmum with the statement that this species and N. cyclopsis are distinguishable only on spore form. This description, involving uninucleate "sporonts," does not fit Nosema. This, plus the fact that Maurand et al. (1971) created for N. infirmum a new genus (Tuzetia), is strong evidence that N. cyclopsis is not a Nosema. Therefore, thi…							100	75	87.5
Microsporidium cypselurus		2002			Cypselurus pinnatibarbatus japonicus						muscle			horizontal						4.1 um	2.2 um	4.1 um	2.2 um		10.3902941029726	oval; pyriform		Japan											96.7610537305656	13-15	14
Microsporidium danilewskyi		1895	Pfeiffer	[REPTILIA] "Eidechen und Schildkroten" [Danilewsky]. Emys orbicularis (L.); maybe also Lacerta sp. and Chalcides tridactylus Laur. [Labbe]. Tropidonotus natrix [Debaisieux (1919)]. [AMPHIBIA] "Froschen" [Danilewsky]. Rana temporaria [Pfeiffer, fide Kudo (1924)]. [TREMATODA] Encyclometra bolognensis Baer, Tropidonotus natrix and Telorchis ercolanii Mont.	"lizards" (original text: Eidechen und Schildkroten); "turtles" (original text: Eidechen und Schildkroten); Emys orbicularis; Lacerta sp.; Chalcides tridactylus; Tropidonotus natrix; "Froschen"; Rana temporaria; Encyclometra bolognensis; Telorchis ercolanii			[REPTILIA, AMPHIBIA, TREMATODA]		muscle	muscle			horizontal		Rarely seen. Forms with 1, 2, and 4 nuclei seen [G. & N. for G. encyclometrae.].	Two types described by Guyenot and Naville for G. encyclometrae. When developing in cavities, such as excretory canals, certain networks of the parenchyma or in the cuticle, there were sharply delimited masses of sporoblasts enclosed in a common pansporoblastic envelope. When the parasites were intracellular, there was early dissociation of the sporoblasts which resulted in isolated spores.	3-4 long [Danilewsky]. 3-4 long [Pfeiffer, fide Kudo]. Average 3-4 , some 6-7 [Debaisieux]. 3-3.5 [G. & N.]	3.44			3.44						Poland (Charkow); Italy (Verone, Bologne); Belgium (Louvain); Switzerland (Geneve).	Debaisieux and Guyenot and Naville have given complicated, contradictory and somewhat fanciful life-cycle diagrams for Glugea danilewskyi that are more confusing than enlightening [see Kudo (1924, pp. 29-31)]; therefore, it is useless to repeat them here. Guyenot and Naville noted a striking similarity in the life cycle and spore dimension (based on a careful morphometric study) between G. danile…							70	50	60					with a clear vacuole in either end
Microsporidium debaisieuxi (Janacekia debaisieuxi)		1943	Jirovec	[DIPTERA-SIMULIIDAE] Simulium maculatum Meig. [D. & G.], S. ornatum [Weiser].	Simulium maculatum; S. ornatum			[DIPTERA-SIMULIIDAE]	larva	fat body	fat body			horizontal	"Tumors," single or multiple, rounded, sometimes lobed. Parasite inside shows distinctive pattern [D. & G.].	Rare; a few uninucleate, binucleate, and plasmodial stages seen. Diplocarya common. Karyogamy reported [D. & G.].	Sporogony results in 20-30 sporoblasts arranged more or less in rosette formation [D. & G.]; 16-32, rarely more, sporoblasts formed, without a pansporoblastic membrane [Jirovec]. "The sporont ... grows from a diplokaryon to a multinucleate plasmodium with single nuclei in fingerlike protrusions" [W. & Z.].	6-8 x 3.5-5	7 x 4.25			7	4.25		66.2025201897099			Belgium (Louvain); Czechoslovakia (near Lnare and Chotebor).	The type of sporogony (apparently no pansporoblastic membrane) excludes this species from Genus Pleistophora. There is no other established genus to which it seemingly belongs. Therefore, it is now placed in the collective group Microsporidium. (After this was written, I found that Vavra (Vol. 1 of this series, Chapter on Structure of Microsporidia, Figs. 24, 25, 29) revealed the presence of indi…	Uninucleate in Feulgen preparations	1
Microsporidium dicologolossae		2004			Dicologolossa cuneata						liver			horizontal						3.27 ± 0.45 um	1.70 ± 0.19 um	3.27 ± 0.45 um	1.70 ± 0.19 um		4.9481655090366	elongated oval		Senegal			1								40.0553063332699	7-8	7.5
Microsporidium distomi		1908	Lutz & Splendore	[REMATODA] Distomum lingulata Rud. (?); Bufo marinus	Distomum lingulata; Bufo marinus			[REMATODA]		gut, vitellaria	gut; vitellaria			horizontal			Spores lay free or in undertermined number encysted in the vitellaria.	2 x 0.8-1	2 x 0.9			2	0.9		0.848230016469244				Lutz and Splendore assigned all species to the Genus Nosema. Presence of "encysted" spores strongly suggest that this species belongs to another genus.														often with posterior vacuole
Microsporidium elongatum	Larssonia (Pleistophora) obtusa (= Microsporidium elongatum)	1887; 1889; 1994	Moniez	[CLADOCERA] Simocephalus vetulus [Moniez). Daphnia magna	Simocephalus vetulus; Daphnia magna; Daphnia pulex			[CLADOCERA]		Hypodermal cells	Hypodermal cells; fat body (of Daphnia pulex)			horizontal			Spores always single [Jirovec].	5 x 2 [Moniez]. 4-5 x 1.8-2.8 (4.5-2.4 av.) [Jirovec].	4.75 x 2.2			4.6 (avg of all entries)	2.5 (avg of all entries)		15.0534647984511 (avg of all entries)	pyriform		France; Czechoslovakia; Lithuania (Ponds in vicinity of Vilnus); Russia (St. Petersberg)	Jirovec transferred this species to Nosema because he saw only single spores. However, it must be removed from this genus because the spores are uninucleate. It is, therefore, transferred back to Microsporidium, considered to be the equivalent of Microsporidia Moniez.	uninucleate in Feulgen preparations	1			isofilar		50	35	42.5	54.9778714378214 (avg of all entries)	6 - 8	7
Microsporidium enchytreidorum		1983	Purrini		Fridericia ratzeli													3.5-5.0 x 2-2.5	3.25 x 2.25			3.25	2.25		8.61483610476576	long oval		Germany
Microsporidium ephemerae		1908	Lutz & Splendore	[EPHEMEROPTERA] Ephemera sp.	Ephemera sp.			[EPHEMEROPTERA]	larva	gut	gut			horizontal			Spores either diffuse or in small cysts containing 4 or 8 or an undetermined number.	2 x 0.6	2 x 0.6			2	0.6		0.376991118430775				The data on host and site are inferred from the context. The occurrence of spores in cysts seem to exclude this species from the Genus Nosema. Kudo called attention to its resemblance to Stempellia mutabilis Leger and Hesse, 1910, also in Ephemera. Since there is no adequate basis for reclassifying this species, it is transferred provisionally to the collective group Microsporidium.
Microsporidium epithelialis		2000			Tubifex sp.						intestinal epithelium	cytoplasm		horizontal						1.9-2.5 um (fixed)	0.9-1.2 um (fixed)	2.2 um (fixed)	1.05 um (fixed)		1.26998883021367 (fixed)	oval		Germany			1								11.5453530019425 (fixed)	3-4	3.5
Microsporidium eriogastri		1957	Weiser	[LEPIDOPTERA] Eriogaster lanestris L.	Eriogaster lanestris			[LEPIDOPTERA]	larva	hypodermis	hypodermis			horizontal		In smears of the tissues were found small binucleate planonts, young schizonts, and stages in schizogony [Weiser (1957)]. Of the vegetative stages only small diplocarya and round uninucleate schizonts are known.	The initial stage is an oval merozoite with dark-staining cytoplasm and large nucleus with chromosomes in form of a net. This undergoes sporogony to produce 8 sporoblasts within a thin pansporoblastic membrane.	3.5-4.5 x 2	4 x 2			4	2		8.37758040957278		with bluntly rounded end	Czechoslovakia.	Hazard and Oldacre, for reasons not given, think this species does not belong to the THELOHANIIDAE. The binucleate spore excludes it from this family. There seems to be no better alternative to placing it in the collective group Microsporidium.	binucleate	2												with vacuole at each pole
Microsporidium fimbriatum		1983			Aedes taeniorhynchus				larva; pupae; adult males (type 1); adult females (type 2)		fat body (type 1); egg (type 2)			both				8 x 3 (type 1), 4 x 2 (type 2)	8 x 3 (type 1), 4 x 2 (type 2)			8(type 1); 4(type 2)	3(type 1); 2(type 2)		37.6991118430775 (type 1); 8.37758040957278 (type 2)	pyriform (type 1); cylindrical (type 2)		U.S.A.			1 (type 1); 1 (type 2)										7 (unclear what spore class this belongs to)
Microsporidium fluviatilis		1994			Eucyclops serrulatus						adipose tissue			horizontal						16 - 18	2.8 - 3	17	2.9		74.8589169472888	club-shaped		Russia (River Oredezh in St Peterberg region)											214.099539342144	23 - 24	23.5
Microsporidium francottei		1909	Leger & Duboscq	[DIPTERA-PTYCHOTERIDAE] Ptyahoptera contaminata	Ptyahoptera contaminata			[DIPTERA-PTYCHOTERIDAE]	larva	epithelial cells of midgut	epithelial cells of midgut			horizontal	The host cell becomes enlarged twice the normal size and the cytoplasm disappears. The nucleus also undergoes hypertrophy and undergoes lysis.	Uninucleate schizonts, 4 µm in diameter, undergo binary fission.	"Pansporoblast" [sporont?] about 6 µm in diameter, with large nucleus, initiates sporogony. The nucleus divides twice, producing 4 nuclei. The plasmodium divides in stellate formation, producing 4 sporoblasts which develop into spores. At first the spores are arranged in the form of a cross with their posterior ends together. No common membrane is present and the spores soon become separated.	3	3			3						Belgium	All descriptive data were taken from Kudo (1924). The lack of a pansporoblastic membrane excludes this species from Genus Gurleya. Hesse transferred it to Genus Pyrotheca only because the spore is roughly similar in shape to that of P. incurvata. It shows no other similarities to P. inaurvata and most authors have not followed Hesse. Since it does not seem to belong to either Gurleya or Pyrotheca…
Microsporidium ghigii		1924	Guyenot & Naville	[CESTODA] Plerocercoides pancerii Polonio; Tropidonotus natrix L. [TREMATODA] Telorchis ercolanii Mont. in Tropidonotus natrix L.	Plerocercoides pancerii; Tropidonotus natrix; Telorchis ercolanii			[CESTODA, TREMATODA]		subcutaneous connective tissue; muscles; parenchyma; epidermis	subcutaneous connective tissue; muscles; parenchyma; epidermis			horizontal			A few plasmodia and a few groups of spores apparently enclosed in membranes were seen, the great majority of the spores were isolated.	2x2.5	2 x 2.5			2.5	2		5.23598775598299			Italy (Bologne).	In the light of modern knowledge, we can say without hesitation that this is not a species of Glugea. As the authors themselves indicated, it could possibly be a Nosema or a Pleistophora but it cannot be assigned to either of these genera with confidence. Therefore, it is placed in the collective group Microsporidium.
Microsporidium girardini		1903	Lutz & Splendore	[PISCES] Girardinus sp.	Girardinus sp.			[PISCES]		in skin, musculature, and intestinal serosa and mucosa	skin; musculature; intestinal serosa; mucosa			horizontal				2-2.5 x 1-1.5	2.25 x 1.25			2.25	1.25		1.84077694546277			Brazil (near Sao Paulo).	The shape of the spores and the occurrence of them in a fish suggest that it is highly unlikely that this is a species of Nosema. It is,therefore, transferred to the collective group Microsporidium pending further information.
Microsporidium giraudi		1917	Leger & Hesse	[AMPHIPODA] Gammarus pulex (L.) [Pfeiffer, L. & H., Zwolfer, Ryckeghem (1930)]. Gammarus locusta L. [Debaisieux]. Niphargus ilidzensis Schaf. [Georgevitch]. Gammarus oceaniaus Segerstrale, G. salinus Spooner, and (experimentally) in G. duebeni Lilljeborg and G. zaddaahi Sexton [Bulnheim].	Gammarus pulex; Gammarus locusta; Niphargus ilidzensis; Gammarus oceaniaus; G. salinus Spooner	G. duebeni;G. zaddaahi		[AMPHIPODA]							Forms white stripes in all the muscle bundles of the thorax, abdomen, and appendages [L. & H.]. As many as a dozen white stripes are mainly in the posterior part of the body [Debaisieux]. Mainly longitudinal stripes in the dorsal part of the abdominal segments [Zwolfer]. One or two white longitudinal stripes, situated dorsally or dorsolaterally in the region of the last abdominal segments [Ryckeg…	Small uninucleate and binucleate cells observed [Zwolfer]. An uninucleate cell develops into a plasmodium that produces binucleate cells (each a "copula") within a common membrane [Debaisieux]. Plasmodia arise and produce cells with diplocarya [Ryckeghem]. A binucleate sporoplasm undergoes autogamy followed by repeated binary fission [Georgevitch].	Spherical vesicles 10-40 µm contain 8-32 spores [Labbe]. A sporont produces cysts containing 4, 8, 16, or 32 spores [L. & H.]. Each "copula," after autogamy, divides into 2 sporoblasts which transform into spores [Debaisieux]. Final product of schizogony, a sporont, develops into a plasmodium that divides into sporoblasts, 40 and upward [Georgevitch]. Variable number of spores, usually 8, contain…	5.5 long [L. & H.]. 5-6 x 2-3[Debaisieux]. 4.5 x 2.2 [Ryckeghem]. 6 x 3 [Zwolfer, Georgevitch]. 5-6 x 2-3[Jirovec].	5.38 x 2.55			5.38	2.55		18.3172915862043			Germany (Griefswald, etc.); Belgium (Louvain); France (Paris, Grenoble?); Yugoslavia; Czechoslovakia (Prague).	I have followed Bulnheim, without strong conviction, in synonymizing some species that have been sometimes treated as distinct. However, I have strong convictions against assigning this species to the Genus Stempellia. It is quite relevant to recall that (Art. 61 of the Code) "the standard of reference that determines the application of a scientific name" is the type, in this case Stempellia muta…						15 [Labbe]. At least 60 [L. & H.]. (Can't get avg tube length from this ambiguous data…)
Microsporidium goeldichironomi		1981	Knell		Goeldichironomus holoprasinus													3.70 ± 0.09 x 2.49 ± 0.13; 3.74 ± 0.44 x 2.04 ± 0.17	3.72 x 2.27			3.72	2.27		10.0367539265034	oval; pyriform		U.S.A.(Florida)		uninucleate	1								67.7484455746639	8-11	9.5
Microsporidium grylli		2018			Gryllus bimaculatus															6.3 (fresh)	3.7 (fresh)	6.3 (fresh)	3.7		45.1588235990265 (fresh)	ovoid					1								180.170338683375	15-16	15.5
Microsporidium haematobium		1936	Jirovec	[OLIGOCHAETA] Tubifex tubifex	Tubifex tubifex			[OLIGOCHAETA]		blood vascular system, especially sinuses around gut	blood vascular system; sinuses around gut			horizontal	Spore masses in large numbers were on the walls of the blood sinuses and sometimes completely filled the lumen of a sinus.			5 x 2.5-3	5 x 2.75			5	2.75		19.7985787023107			Czechoslovakia (near Mokropsy).	This species was placed provisionally in the Genus Nosema but the author said that if the cysts in which spores were sometimes seen were pansporoblastic membranes the species would have to be assigned to the Genus Plistophora. Since this species was placed in the Genus Nosema with hesitation and only because it does not seem to fit into any other genus, some confusion may be avoided by transferri…
Microsporidium holopedii		1894	Fritsch & Vavra	[CLADOCERA] Holopedium gibbeum.	Holopedium gibbeum			[CLADOCERA]																				Hungary.															with clear vacuole at one end
Microsporidium hyphantriae		1953	Weiser	[LEPIDOPTERA] The fall webworm Hyphantria cunea Drury. Experimental hosts: Nygmia phaeorrhoea Don.,Malacosoma neustria L. and Hyponomeuta malinella mentioned by Weiser and Veber in 1957 while Euproctis chrysorrhoea L. and Malacosoma neustrium L. were mentioned by Weiser in 1961.	Hyphantria cunea	Nygmia phaeorrhoea;Malacosoma neustria;Hyponomeuta malinella;Euproctis chrysorrhoea;Malacosoma neustrium		[LEPIDOPTERA]	larva	fat body	fat body			horizontal	Only the fat body becomes infected. This is consumed and becomes a spore mass.	Amoeboid planonts with 1 or 2 nuclei described in the lumen of the gut. Binary fission and multiple fission of filiform plasmodia. Diplocarya were common. Some cells with diplocarya underwent autogamy and became initial stages in sporulation.	The initial stage with a large nucleus underwent nuclear division and developed into octonucleate pansporoblast and this produced 8 spores. Before the spores were ripe the pansporoblast broke up and set the spores free. It appeared, also, that single spores developed directly from the uni- and binucleate schizonts.	4-5 x 2-3	4.5 x 2.5			4.5	2.5		14.7262155637022			Czechoslovakia (near Surany)	Named in 1953 and described fully in 1957. The binucleate condition of the spore excludes this species from Genus Thelohania. It is also not completely clear that a pansporoblastic membrane, an essential character of Thelohania, is present. Conceivably, this could be a Nosema in which configurations suggestive of pansporoblasts were seen. Because of the uncertain status of this species, it is tra…	binucleate	2
Microsporidium incurvatum		1887	Moniez	[CLADOCERA] Daphnia pulex.	Daphnia pulex			[CLADOCERA]										5 x 2	5 x 2			5	2		10.471975511966		with a clear spot	France (Lille).	This species has not been found again since Labbe lumped several nominal species distinguished by Moniez under Plistophora obtusa (Moniez). Most of these were later recognized as separate species and there is no reason to doubt that this is also distinct.
Microsporidium itiiti (Endoreticulatus itiiti)		1985; 2015	Malone		Listronotus bonariensis				larva; adult									2.5±0.04 x 1.4±0.03 (fresh), 2.7±0.04 x 1.7±0.03 (stained)	2.5 x 1.4 (fresh); 2.7x 1.7(stained)			2.5(fresh); 2.7(stained)	1.4(fresh); 1.7(stained)		2.56563400043166 (fresh)	ovoid				uninucleate	1								39.5840674352314 (fresh)	8-10	9
Microsporidium kosewiense		2003			Psectrotanipus sp.				larva		fat body			horizontal				3.2 ± 0.5 x 2.2 ± 0.4	3.2 x 2.2			3.2	2.2		8.10949783646645	oval					1								27.6460153515902	3-5	4
Microsporidium laverani		1899	Caullery & Mesnil	[POLYCHAETA] The marine worms Scoloplos muelleri and Scolelepis fuliginosa.	Scoloplos muelleri; Scolelepis fuliginosa			[POLYCHAETA]		"Parasites" [cysts] usually free in body cavity of the former host but sometimes in the tissue. Normally in the epidermis and its derivatives (for example, the nervous system) of the second host; rarely also in body cavity and then surrounded by a coat of phagocytes.	body cavity; epidermis			horizontal	Cysts [described as Itvegetative stages"] resemble plasmodia with amoeboid prolongations. Very irregular but when filled with spores they condense into large spheres. The external zone does not contain spores. A vesicular nucleus with distinct karyosome is present.			4-4.5 x 1.5-2	4.25 x 1.75			4.25	1.75		6.81496531364661			France (near cape of the Hague).	All present knowledge of cysts ("vegetative stages") similar to those in this species indicates that they are infected host cells. With respect to this character, therefore, and the spore shape, the present species fits the Genus Glugea. However, these are not compelling reasons to call it a Glugea and we have little more pertinent data. Because no species known to have all the essential characte…														with clear vacuole at one end
Microsporidium legeri		1941	Paillot	[LEPIDOPTERA] Clysia ambiguella Hbn.	Clysia ambiguella			[LEPIDOPTERA]	larva	mainly in midgut epithelium but also in silk glands, Malpighian tubules, pericardial cells, oenocytes, muscles, hypodermal cells, fat tissue, reproductive organs, and sex cells.	midgut epithelium; silk glands; Malpighian tubules; pericardial cells; oenocytes; muscles; hypodermal cells; fat tissue; reproductive organs; sex cells			both		Reproduction by binary and multiple fission. Plasmodia sausage-shaped or rounded. Binucleate forms, with nuclei like grains of coffee [diplocarya] rare.	"Pansporoblasts" produce a variable number of spores. One sees multisporous masses with 4, 8, 16, 24, and more spores as well as isolated spores. Octosporous masses most common. Pansporoblastic membrane not mentioned.	2 x 1	2 x 1			2	1		1.0471975511966			France (Saint-Genis-Laval); Czechoslovakia (Bratislava) .	Type species of Mesnilia Paillot, 1941, junior homonym of Mesnilia Canu, 1908, Crustacea. Weiser evidently placed this species in Genus Stempellia only because the sporogonial plasmodium produces a variable number of spores. This practice has brought together several species that are clearly not congeneric, a fact that becomes apparent when one compares such greatly different species as S. mutabi…	uninucleate	1
Microsporidium leptophlebiae		1946	Weiser	[EPHEMEROPTERA] Leptophlebia vespertina L	Leptophlebia vespertina			[EPHEMEROPTERA]	larva	chiefly in musculature but in all organs excepting fat body	musculature; general infection (except fat body)					"Planonts" are said to penetrate the gut wall, then divide and go via the hemolymph to different organs. Infection is chiefly in the muscle from which schizonts pass to all parts of the body.		2-3 x 2	2.5 x 2			2.5	2		5.23598775598299			Czechoslovakia (near Chotebor).	The uninucleate condition of the spore is not characteristic of Nosema. Therefore, this species is transferred to the collective group Microsporidium.	uninucleate	1
Microsporidium lesiodermi		1990			Lesioderma sericorne						fat body; hemoctye; midgut epithelium			horizontal				3.7-5.3 x 1.4-3.9 (macrospores), 1.8-3.4 x 0.9-1.7 (microspores)	4.5 x 2.65 (macrospores), 2.6 x 1.3 (microspores)			4.5(macrospores); 2.6(microspores)	2.65(macrospores); 1.3(microspores)		16.5463758073757 (macrospores); 2.30069301997893 (microspores)	spindle-shaped		India			1 (macrospores); 1 (microspores)					30	25	27.5 (unclear what spore class this belongs to)
Microsporidium leydigii		1895	Pfeiffer	[COPEPODA] Cyclops sp.	Cyclops sp.			[COPEPODA]										8 x 5	8 x 5			8	5		104.71975511966		with clear spot at rounded end	Germany (Weimar).	Data taken from Kudo (1924). Kudo treated this as a synonym of Nosema parva Moniez, 1887. At the same time, he experssed doubt about the accuracy of the generic designation and about the identity of the two species because of the great difference in sizes of their spores. Because it seems unlikely that this could be either Nosema parva or a species of Glugea, it is transferred to the collective g…
Microsporidium longifilum		1905	Hesse	[COLEOPTERA] Otiorhynchus fuscipes Ol.	Otiorhynchus fuscipes			[COLEOPTERA]		fat body	fat body			horizontal				4-5 x 3. Macrospores 6x4.	4.5 x 3			4.5 (normal spores); 6 (macrospores)	3 (normal spores); 4 (macrospores)	6 x 4	21.2057504117311 (normal spores); 50.2654824574367 (macrospores)		always appear empty	France.	The parasite forms cysts that fill the body cavity and become encapsulated by host reaction with connective tissue. The original description was not accompanied by figures, although Weiser (1961, p. 62) gave a figure of a spore without saying where he got it. That figure shows a single nucleus, although Nosema has a binucleate spore. Since the available data are not in agreement with the characte…							90	85	87.5 (unclear what spore class this belongs to)
Microsporidium lotaensis		1988	Kettle		Aedes vigilax				larva									6.1 x 3.7 (fresh), 4.5 x 3.1 (fixed)	6.1 x 3.7 (fresh); 4.5 x 3.1 (stained)			6.1(fresh); 4.5(stained)	3.7(fresh); 3.1(stained)		43.7252101514383 (fresh)	broadly conical		Australia (Queensland)		uninucleate	1								92.9911425462579 (fresh)	8.5-9.5	8
Microsporidium luciopercae		2017			Sander lucioperca															4.6 (fixed)	2.8 (fixed)	4.6 (fixed)	2.8		18.883066243177 (fixed)	ovoid		Finland			1								219.911485751286	25	25
Microsporidium lunatum		1970	Hazard & Savage	[DIPTERA-CULICIDAE] Culex pilosus (Dyar & Knab)	Culex pilosus			[DIPTERA-CULICIDAE]	larva	fat body	fat body			horizontal	Infected larva dull white, especially in thorax. Fat body not destroyed.		Forms with 1, 2, 4, 6 or 8 nuclei present. The plasmodia divide into sporoblasts. These develop into spores. The number of spores produced by a sporont is not mentioned but Figs. 5 and 10 indicate that there are 5 or 6. Judging from the figures, there is no pansporoblastic membrane but as many as 5 spores may be imbedded in a gelatinous capsule.	10.5 x 3.5-5.0 (fresh)	10.5 x 4.25 (fresh)			10.5(fresh)	4.25(fresh)		99.3037802845649 (fresh)		covered with gelatinous capsule	U.S.A. (Florida).	This species shows very little similarity to the type species of Stempellia, S. mutabilis, as briefly described by Leger and Hesse, 1910. Since it also does not seem to belong to any other established species, it is transferred to the collective group Microsporidium.							114	93	103.5					with posterior vacuole
Microsporidium magnum		1920	Kudo	[DIPTERA-CULICIDAE] Culex pipiens [type host]. Culex territans [Kudo (1924, 1925)]. Culex restuans [Kudo (1962), W. & B., B. B. & D., Anderson]. Anopheles stephensi [B. B. & D]. Anopheles punctipennis [Simmers]. Aedes sierrensis [c. & F.]. Culiseta inornata [Simmers].	Culex pipiens (type host); Culex territans; Culex restuans; Anopheles stephensi; Anopheles punctipennis; Aedes sierrensis; Culiseta inornata			[DIPTERA-CULICIDAE]	larva	adipose tissue	adipose tissue			horizontal	"The infected larvae were more whitish opaque in color than normal, with more or less distended thorax" [Kudo (1920)]. Nucleus of infected host cell becomes greatly hypertrophied [Kudo (1924)].	In 1921, Kudo described, in Culex pipiens, both binary and multiple fission resulting in uninucleated forms. The plasmodial stage in the multiple fission sequence was a rounded form with up to 8 nuclei. Later, 1924 and 1925, he found in C. territans oblong schizonts with 3, 4, 5, 6, 7, and 8 nuclei and concluded that the final product of schizogony is binucleate form. The nuclei (of the diplocary…	Kudo (1924) found that in Culex pipiens "the sporont produces eight (sometimes four) sporoblasts, which are connected by the central mass of protoplasm for some time after the completion of division." In C. territans, he (1925) found that the sporont produces ordinarily 2, frequently 4, less frequently 8 sporoblasts; and quite frequently a single, abnormally large, spore is formed from a sporont.…	12.0-16.5 x 4-4.6. Some abnormally large spores are 25x10	14.25 x 4.3			14.25 (normal spores); 25 (macrospores)	4.3 (normal spores); 10 (macrospores)	25 x 10	137.959114391579 (normal spores); 1308.99693899575 (macrospores)			U.S.A. (Illinois, Pennsylvania, Virginia, California, Connecticut) .	This species (possibly more than one, as suggested by different accounts of its development in different host species) may fit Kudo's (1924) characterization of Stempellia ("Each sporont developes into one, two, four or eight sporoblasts and ultimately into one, two, four or eight spores") but it does not fit the known characters of the poorly described type species, S. mutabilis Leger & Hesse, 1…	uninucleate	1 (normal spores)					400	350	375 (unclear what spore class this belongs to)				The anterior half or two-thirds contains a "polar capsule" [polaroplast] that is 7.5 µm long and has transverse lines.
Microsporidium maroccani		1998			Dentex canariensis						liver			horizontal						2.5 - 4	1.5 - 2.5	3.2 ± 0.14	1.8 ± 0.38		5.42867210540316	ovoid		Senegal			1								45.238934211693	7 - 9	8
Microsporidium mesnili		1924	Paillot	[LEPIDOPTERA] Pieris brassicae L	Pieris brassicae			[LEPIDOPTERA]	larva	fat body	fat body			horizontal	Infected cells hypertrophied, white.	The earliest stage has 2 nuclei "disposes generalement en grain de cafe" [diplocaryon]. Reproduction by binary fission, giving 2 diplocaryotic cells.	The first stage [sporont] uninucleate and presumed to be a zygote resulting from autogamy of the diplocaryon. Sporogony results in 8 binucleate sporoblasts that transform into binucleate spores. During sporogony the cytoplasmic division usually does not accompany nuclear division; exceptionally, daughter cells may become isolated before nuclear division is complete. Illustrations by Paillot indic…	2.5-3.5 x 1.5-2 [Paillot]. 4-5 x 2.5-3 [Blunck].	3.75 x 2.25			3.75	2.25		9.94019550549895			France (St. Genis-Laval).	The binucleate condition in the sporulation stages and the apparent absence of a pansporoblastic membrane (in the original description) exclude this species from the Genus Thelohania. Since it does not clearly fit into any other established genus it is placed in the collective group Microsporidium.
Microsporidium micrococcus		1921	Leger & Hesse	[DIPTERA-CHIRONOMIDAE] Tanypus setiger Kieffer	Tanypus setiger			[DIPTERA-CHIRONOMIDAE]	larva	fat body	fat body			horizontal		Schizogonic stages observed.	Spores sometimes joined in twos, at first grouped in a spherical mass of numerous elements and diffusing later into all the fat tissue of the host. Speaking of all species of Cocconema, Leger and Hesse (1921, pp. 1421) said that the spores are "toujours protegees par une enveloppe kystique. "	1.8-2	1.9			1.9	1.9		3.59136400182873	spherical		France [Grenoble and Montessaux (Haute-Saone)].	Type of Cocconema by subsequent designation, Kudo (1924). Transferred by implication (but not specifically mentioned) to Genus Coccospora by Kudo (1925) when he proposed this generic name as a replacement name. The taxonomic status of this species is enigmatic. It has no distinctive characters to substantiate the genus. Weiser (1961) transferred it to Nosema (thus, abolishing the genus) because, …
Microsporidium milevae		2006; 2011			Thunnus thynnus					Intestine	intestinal			horizontal						4.88 ± 0.31 um (c1, fresh); 1.62 um (c2, fresh); 3.605 ± 0.075 um (fixed)	2.45 ± 0.28 um (c1, fresh); 0.42 um (c2, fresh); 1.815 ± 0.038 (fixed)	4.88 ± 0.31 um (c1, fresh); 1.62 um (c2, fresh); 3.605 ± 0.075 um (fixed)	2.45 ± 0.28 um (c1, fresh); 0.42 um (c2, fresh); 1.815		15.3373600545805 (c1, fresh); 0.149627774905175 (c2, fresh)	pyriform (c1, c2)		(Adriatic Sea) Croatia			1 (c1); 1 (c2)								111.605079018777 (c1, fresh); 19.1322992603618 (c2, fresh)	12-17 (c1, c2)	14.5 (c1); 14.5 (c2)
Microsporidium milleri (Hazardia milleri)		1974	Hazard & Fukuda	[DIPTERA-CULICIDAE] Culex pipiens quinquefasciatus Say. Experimental hosts are C. p. pipiens, C. salinarius, C. tarsalis, and C. territans.	Culex pipiens quinquefasciatus	C. p. pipiens;C. salinarius;C. tarsalis;C. territans.		[DIPTERA-CULICIDAE]	larva	blood cells and fat tissue	blood cells; fat tissue			horizontal		Repeated merogony occurs in the hemocytes. Eventually, binucleate, fusiform cells are produced. These are freed by rupture of the host cell and either enter other hemocytes to repeat the merogony or migrate to the fat body to initiate the sporogony sequence.	Some diplocaryotic cells produce binucleate sporoblasts. In others the nuclei fuse, producing uninucleate sporonts that develop into sporogonial plasmodia with 2, 4, 6, 8 or 16 nuclei (most commonly 8). The nuclei migrate toward the surface of the plasmodium and uninucleate sporoblasts, 2, 4, 6, 8 or 16 in number, bud off from the parent body. They are not enclosed in a pansporoblastic membrane.	4.9 x 2.50	4.9 x 2.50			4.9	2.5		16.0352125026979		There are two types. One is thin-walled, uninucleate, with polaroplast partitioned into cell-like compartments, with polar filament uniform in diameter, excepting for tapering tip. The other is thick-walled, binucleate, with more compact polaroplast, with polar filament thick in the proximal half and thin in the distal half.	U.S.A. (Texas and Louisiana).	This species has little resemblance to the type species of Stempellia, S. mutabilis Leger & Hesse, 1910. Since it also does not resemble any other established genus, it is transferred to the collective group Microsporidium.
Microsporidium moniezi		1943	Jones	[CESTODA] Hyperparasite of Hymenolepis anthocephalus Van Gundy and Dorchis reynoldsi Jones in the gut of a shrew Blarina brevioauda Say	Hymenolepis anthocephalus; Dorchis reynoldsi			[CESTODA]		parenchyma, chiefly near the excretory ducts	parenchyma; excretory ducts			horizontal		"Meronts, about 2.5-3.0 micra in diameter, are subspherical uninucleate forms occurring in large or small groups resulting from schizogony." At no stage in the life cycle are "cyst walls" developed, although parasites sometimes appear to be in vacuoles.	"Schizogony produces groups of several to many sporonts; each sporont produces one, two, four, or eight spores; spores from octosporous pansporoblast smaller than those from tetrasporous or other sporoblast."	4-5 x 1.5-2.0	4.5 x 1.75			4.5	1.75		7.21584562621406			U.S.A. (Virginia).	The "group of meronts (some in division)" shown in the author's Fig. 3 resembles a cross section of a morula-like mass of cells with mitotic figures typical of metazoan cells. These cells do not look like cells of microsporidia. The spores resemble those of microsporidia but the generic identity is quite uncertain. Stempellia mutabilis Leger & Hesse, 1910 [type species] was very poorly described;…														with vacuole in either end
Microsporidium mrazeki		1905	Hesse	[OLIGOCHAETA] Limnodrilus hoffmeisteri	Limnodrilus hoffmeisteri			[OLIGOCHAETA]		epithelium and lumen of gut and body cavity	epithelium; lumen of gut; body cavity			horizontal	Hypertrophied host cell up to 120 µm in diameter, often with external ciliary processes and with several nuclei.			9-10 x 1-2	9.5 x 1.5			9.5	1.5		11.1919238284136		with small neck at anterior end	France (Grenoble).	Jirovec suggested that this may be a mixed infection with Nosema. Since this species does not have spores that are characteristic of either Mrazekia or Cougourdella, it is placed in the collective group Microsporidium. Hesse gave some of the descriptive detail in a second paper in 1905; since this paper was not available the data were taken from Kudo.
Microsporidium mutabilis		1923	Kudo	[EPHEMEROPTERA] Ameletus ludens	Ameletus ludens			[EPHEMEROPTERA]	nymph	fat body	fat body			horizontal	A slight opaque discoloration was noticed in the infected area of the body.	Reproduction by repeated binary or multiple fission, producing 2, 4, or 8 cells each time.	"Each schizont grows into a larger body, a sporont, whose nucleus becomes vesicular. The sporont further grows and the nucleus divides three times, forming eight sporoblasts in it. There seems to be considerable variation in the size of the sporonts at the end of sporoblast formation. Occasionally one finds tetrasporoblastic sporonts which undoubtedly give rise to larger sporoblasts, but octospor…	3.8-5.5 x 2.5-3(fresh)	4.65 x 2.75(fresh)			4.65(fresh)	2.75(fresh)		18.4126781931489 (fresh)		"When stained, it becomes clear that the structure of the spore is similar to that of Nosema baetis."	U.S.A. (Warren, Pennsylvania).	The lack of a pansporoblastic membrane excludes this species from the family THELOHANIIDAE. It is transferred to the collective group Microsporidium for lack of a better alternative.									70
Microsporidium necatrix		1965	Kramer	[LEPIDOPTERA] Pseudaletia unipuncta (Haworth) [type host]. Colias eurytheme Boisduval [experimental, Tanada (1962)]. Hyphantria cunea [N. & M. (1972, 1974)]. Heliothis virescens [F. & R. (1974)].	Pseudaletia unipuncta (type host); Hyphantria cunea; Heliothis virescens	Colias eurytheme		[LEPIDOPTERA]	larva	hemolymph and fat body	hemolymph; fat body			horizontal		Nosema-like forms: Earliest stages seen were binucleate forms 5 µm in diameter. Later, forms with 1, 2, 4, and 8 nuclei were seen. Nuclei of the 8-nucleate form were more or less square and paired [diplocarya?]. These large schizonts divided to produce forms with "one pair of hemispherical nuclei" [diplocaryon]. The two nuclei of the pair fused to make a sporont with one nucleus. Thelohania-like …	Nosema-like forms: The sporont undergoes 2 nuclear divisions followed by a cytoplasmic division to produce 2 binucleate sporoblasts. Thelohania-like forms: Uninucleate sporonts develops into octonucleate plasmodium. Cytoplasm condensed around each nucleus to make 8 sporoblasts. Sporont octosporous. "Wall of the sporont very persistent ..."	5.06-6.05 x 2.32-2.82 (Nosema-like form). 2.82-3.98 x 1.74-2.40 (Thelohania-like form).	4.48 x 2.32			4.48	2.32		12.6256168630157		surface smooth in SEM	U.S.A. (Illinois and Hawaii).	Maddox, in unpublished studies (according to Fowler and Reeves, 1974, J. Protozool., 21, 538), found that this parasite produced only Nosema-like forms when its host was cultured at high temperature and mostly Thelohania-like forms at low temperature. Fowler and Reeves, themselves, confirmed these results, using for an inoculum an isolate of the Nosema-like form. They further found that the two f…
Microsporidium niphargi		1924	Poisson	[AMPHIPODA] The freshwater amphipod Niphargus stygius Schiodte	Niphargus stygius			[AMPHIPODA]									"Les pansporeblasts renferment 8 et parfois 16 spores."	8-9 x 2	8.5 x 2			8.5	2		17.8023583703422			France (vicinity of Paris).	Production of 8 (sometimes 16) spores within a pansporoblast and apparent absence of a manubrium require removal of this species from Genus Mrazekia (synonym Bacillidium). The name is, in any case, probably a nomen nudum for failure to satisfy Art. 13 of the Code [Stoll (1961)].																without a distinct manubrium
Microsporidium novacastriensis		1985	Jones		Deroceras reticulatum													3.5 x 2.08	3.5 x 2.08			3.5	2.08		7.92854209961968											55	45	50	42.474332676534	4-9	6.5
Microsporidium obtusum		1887	Moniez	[CLADOCERA] Simocephaus vetulus and Daphnia reticulata [Moniez]; D. pulex, D. magna, and D. longispina	Simocephaus vetulus; Daphnia reticulata; D. pulex; D. magna; D. longispina			[CLADOCERA]		hemolymph	hemolymph			horizontal	Infected host opaque white [Jirovec].	Largely unknown, although Jirovec once observed rosette-like division of a plasmodium.	The nucleus of an uninucleate sporont divides to produce 2, 4, 6, 16, and more nuclei in the pansporoblast. Always more than 16 spores develop in the pansporoblast. The spores are quite loosely stuck together and soon become free [Jirovec]. Pansporoblastic membrane not mentioned.	4 x 2.5[Moniez]. 3-4 x 1.5-2	3.75 x 2.63			3.75	2.63		13.5813013910095		very inflated posteriorly and nearly always showing an asymmetrical clear spot	France; Czechoslovakia (Lnare).	The authors did not mention a pansporoblastic membrane, while Jirovec's description and figures strongly suggest that there is none. This impression becomes almost a certainty when one notes the strong similarity between the sporogony in this species and that in Plistophora schafernai Jirivec, 1937, [see Microsporidium schaefernai (Jirovec)]. Therefore, this species, which seems not to belong to …							30	20	25
Microsporidium oligochaetae		1983	Purrini		Fridericia ratzeli													2-3.3 x 1.5-2	2.65 x 1.75			2.65	1.75		4.24933131321494	oval		Germany
Microsporidium orthocladii		1968	Coste-Mathiez & Manier	[DIPTERA-CHIRONOMIDAE] Orthocladius lignicola Kieffer	Orthocladius lignicola			[DIPTERA-CHIRONOMIDAE]	larva	fat body	fat body			horizontal	Cysts white, spherical, up to 200 µm, visible in living host. As many as 55 seen in one larva.	Youngest schizont spherical, 3 µm, with a single large nucleus. Nucleus multiplies, producing plasmodia. Some plasmodia have single nuclei and others have diplocarya. Each diplocaryon and a portion of cytoplasm become isolated to form a sporont.	The sporont produces a sporoblast which transforms into a spore [C-M. & M.]. A sporogonial plasmodium with diplocarya divides in rosette formation to produce binucleate sporoblasts not enclosed in a pansporoblastic membrane [Fenwick].	5 x 1.8	5 x 1.8			5	1.8		8.48230016469244			France (near Montpellier).	The type of sporogony described by Fenwick and the morphology of the spore are not characteristic of Nosema. Therefore, I place it provisionally in the collective group Microsporidium.	binucleate	2
Microsporidium ovatum		1887	Moniez	[CLADOCERA] Simocephalus vetulus and Chydorus sphaericus.	Simocephalus vetulus; Chydorus sphaericus			[CLADOCERA]										3 long	3			3				oval	with clear spot rarely visible	France	This species has not been found again since Labbe lumped several nominal species distinguished by Moniez under Plistophora obtusa (Moniez). Since most of these species have been rediscovered and recognized as separate species, this one, being no longer considered as identical with one of the others, emerges as distinct. Jfrovec considered it to be the species most like Plistophora schaefernai Jfr…
Microsporidium pagri		1998			Sparus pagrus pagrus						liver			horizontal						2.5 - 3.5	1.5 - 2	3.1 ± 0.31	1.8		5.25902610210931	ovoid		Senegal			1			isofilar					36.7566340470006	6 - 7	6.5
Microsporidium peponoides		1964	Schulman	[PISCES] "The big-mouthed sleeper"	The big-mouthed sleeper			[PISCES]		in subcutaneous connective tissue	subcutaneous connective tissue			horizontal	"Spherical white cyst up to 1 mm in diameter, apparently derived from single host cell, containing large number of pansporoblasts .... "			3.6-4 x 2-2.3	3.8 x 2.15			3.8	2.15		9.19727429277192		with markedly tapered anterior end and inflated posterior part	U.S.S.R. (Amur River basin).	The production of cell hypertrophy tumors containing octosporous pansporoblasts is not characteristic of Pleistophora, or any other established genus. Therefore, this species is transferred to the collective group Microsporidium.
Microsporidium phoronidi		2018			Phoronis embryolab					Vasoperitoneal tissue surrounding embryos	Vasoperitoneal tissue surrounding embryos		vertical	vertical						2.0–3.0 um (fresh)	1.3 - 1.5 um (fresh)	2.5 (fresh)	1.4 (fresh)		2.56563400043166 (fresh)			(Inlet Tihaya Zavod of the Vostok Bay of the Sea of Japan) Russia			1								39.5840674352314 (fresh)	7-11	9
Microsporidium phytoseiuli		1996			Phytoseiulus persimilis				adult		cortical region of supraesophageal ganglia; cortical region of subesophageal hanglia; muscles; paranchyma; ventriculus digestive cells; cecal wall; developing eggs	cytoplasm; nucleus (of digestive cells)	vertical (spores were seen in developing eggs of gravid females); autoinfection	both												broad; elongate-oval		Biological control agents obtained from a commercial insectary in Europe			1			isofilar						12 - 15	13.5
Microsporidium pimphales		1941	Fantham, Porter & Richardson	[PISCES] Pimphales promelas	Pimphales promelas			[PISCES]		abdomen	abdomen			horizontal	A large cyst greatly distended the abdomen and practically obliterated the body cavity. The intestine was compressed, the pancreas reduced, and veins of the abdominal viscera were congested. "The walls of the cyst or tumor consisted of fibrous connective tissue, surrounding a mass of multiplicative stages and spores of a Nosema.	Binary or multiple fission resulting in 2 to 6 or more uninucleate bodies.	"One sporoblast, which is formed by each uninucleate meront, gives rise to one spore, which is characteristic of the genus Nosema." During development of the sporoblast into a spore "nuclear multiplication occurs" and a process of development similar to that in Myxosporidia was described.	3.8-4.4 (rarely as much as 5.2) x 1.9-3.3	4.1 x 2.6			4.1	2.6		14.5120636644825				The description was brief and clearly inaccurate in important details. The generic determination is highly questionable. Perhaps this is a species of Ichthyosporidium, since the cyst seems to be the kind that is characteristic of this genus. Because there is no convincing evidence as to its correct generic assignment, it is transferred to the collective group Microsporidium.	binucleate(?)	2
Microsporidium polygonum		1895	Fritsch	[ROTATORIA] Asplanchna sp.	Asplanchna sp.			[ROTATORIA]																				Hungary.	The data are not adequate for making a generic determination.
Microsporidium polysporum		1921	Leger & Hesse	[DIPTERA-CHIRONOMIDAE] Tanypus sp.	Tanypus sp.			[DIPTERA-CHIRONOMIDAE]	larva	fat body	fat body			horizontal			Spores grouped in spherical masses containing a variable but always large number (16, 32, and more).											France (near Grenoble).	Weiser found it necessary to reassign this species after he abolished the Genus Coccospora Kudo, 1925 [= Cocconema Leger & Hesse, 1921, preoccupied) by transferring the type species to Nosema. This species does not belong to Stempellia [the type species of which has usually pyriform spores in groups of 4 and oval ones in groups of 8 (rarely 1 or 2)]. However, with our limited information, it fits…
Microsporidium propinqui		1988			Acanthocephaloides propinquus													3-4 x 1.25-1.50	3.5 x 1.38			3.5	1.38		3.4899952788729	oviform; elongate		France
Microsporidium rapuae		1981	Jones		Ostreu luturiu													5.20±0.35 x 2.57±0.28 (fresh), 4.70±0.39 x 2.39±0.28 (stained)	5.20 x 2.57 (fresh); 4.70 x 2.39 (stained)			5.2(fresh); 4.70(stained)	2.57(fresh); 2.39(stained)		17.9832512753359 (fresh)	Oval		New Zealand		uninucleate	1								165.514808954378 (fresh)	19-22	20.5
Microsporidium rhabdophilia		1981			Oncorhynchus tshawtscha; Oncorhynchus kisutch; Salmo gairdnerii gairdnerii						rodlet cells	nucleus		horizontal						2.25 - 3.47 (fresh)	0.82 - 1.22 (fresh)	2.9 (fresh)	1.05 (fresh)		1.67407618528166 (fresh)	subcylindrical		U.S.A.												uncoiled
Microsporidium rhabdophilum		1986	Poinar & Hess		Rhabditis myriophila						pharyngeal glands; hypodermis; tissues around basal bulb; uterus (wall); oviduct; ovotestis; intestine		vertical; horizontal	both						1.28 - 2.56	0.6 - 1	1.92	0.8		0.64339817545519	bacilliform		U.S.A. (California)			1
Microsporidium rhionicae		1974	Voronin	[TREMATODA] Hyperparasite of Cercaria rhionica VIII Olener & Dobrovolsky in the mollusc Melanopsis praemorsa.	Cercaria rhionica VIII			[TREMATODA]	redia	sporocysts and redia	sporocysts			horizontal		Uninucleate cells undergo binary fission. A final stage has a diplocaryon. The diplocaryotic nuclei undergo autogamy to produce a zygote.	The zygote nucleus divides to produce a binucleate sporont that produces uninucleate spores.	4.0-4.7 x 2.7-3.1 (av., 4.3 x 2.85) when fresh. 4.0 x 2.75 after Giemsa staining.	4.3 x 2.85 (fresh); 4.0 x 2.75 (stained)			4.3(fresh); 4(stained)	2.85(fresh); 2.75(stained)		18.2876035356279 (fresh)			U.S.S.R. (Moscow).	The absence of a diplocaryon from all stages excepting the final product or merogony exclude this species from the Genus Nosema.	uninucleate	1
Microsporidium rubstovi		1968	Issi	[DIPTERA-SIMULIIDAE] Odagmia caucasica Rubz	Odagmia caucasica			[DIPTERA-SIMULIIDAE]	larva	salivary gland	salivary gland			horizontal		Not mentioned in the English summary of the paper, which is in the Russian language.	A diplocaryotic cell becomes a sporont by nuclear fusion. The sporont produces usually 2, 4, or 8 sporoblasts, rarely 1 or 16 (apparently uninucleate in the figures) and these develop into 1, 2, 4, 8, or 16 spores. It is not clear whether a pansporoblastic membrane is present.	5.4-16.3 x 3.6-8.4 (the size being inversely related to the number produced by the sporont)	10.85 x 6			10.85	6		204.517681748696				The production of a variable number of spores by a sporont is not a distinguishing character of Stempellia or any other microsporidian genus. Since there is no other evident basis for assigning this species to any established genus, it is transferred to the collective group Microsporidium.
Microsporidium sauridae		1972	Narasimhamurti & Kalavati	[PISCES] The marine fish Saurida tumbil	Saurida tumbil			[PISCES]		visceral muscle	visceral muscle			horizontal	The cyst showed an outer muscular and an inner connective tissue layer. The latter showed many cells with vacuolated cytoplasm. The infection was very light. There was no apparent injury to the host.	"The earlier stages of schizogony are found within the connective tissue but the more advanced stages appear to be intracellular."	"Uninucleate sporonts are found in the lumen of the cyst. They are pyriform in shape with a large nucleus and measure 2.0µm x 1.6 µm. The sporonts are usually attached end to end and appear like long chains .... Each sporoblast gives rise to a single spore .... "	2.3-3.8 x 1.8-2.0	3.05 x 1.9			3.05	1.9		5.76508431872507			India (Waltair).	Although the spores are isolated as in the Genus Nosema, the apparent lack of a double nucleus excludes the species from Nosema. Since the data do not permit assigning this species to any established genus, it is transferred to the collective group Microsporidiun.	"Spores stained with Giemsa after an initial hydrolysis of 1 N HCl for 10 minutes at 60°C reveal the presence of the nucleus to one side."	1					180	150	165					with an anterior vacuole	the sporoplasm occupying the rest of the spore (apart from the vacuole)
Microsporidium schaefernai		1937	Jirovec	[CLADOCERA] Daphnia pulex	Daphnia pulex			[CLADOCERA]		Ovarian cells	Ovarian cells			vertical	Infected individual grayish-green and partly opaque. Infected oocyte shows great hypertrophy of both nucleus and cytoplasm.		A sporont with a single nucleus develops into a plasmodium that usually has 16 nuclei. The plasmodium then breaks up into sporoblasts which separate and develop into spores. The infected cells rupture and permit the parasites to go into the body cavity and be transported to different parts of the body. In one case, a plasmodium with 20 nuclei were seen. Pansporoblastic membrane absent. Mature spo…	3.8-4.2 x 1.6-2 (av., 4 x 2). Anomalous macrospores, 7 x 2.5, rare.	4 x 2			4 (normal spores); 7 (macrospores)	2 (normal spores); 2.5 (macrospores)	7 x 2.5	8.37758040957278 (normal spores); 22.9074464324256 (macrospores)			Czechoslovakia (Lnar).	The type of sporogony, especially the absence of a pansporoblastic membrane, excludes this species from Genus Pleistophora. Since it does not clearly fit any other established genus, it is transferred to the collective group Microsporidium.	uninucleate in Feulgen preparation	1 (normal spores)					40	30	35 (unclear if polar filament range came from normal spores only, or also included macrospores)
Microsporidium schmeilii		1895	Pfeiffer	[COPEPODA] Cyclops sp., Diaptomus vulgaris Schmeil (D. coeruleus), D. salinus Daday (D. richardi).	Cyclops sp.; Diaptomus vulgaris(= D. coeruleus); D. salinus (= D. richardi)			[COPEPODA]							Body of infected animal gray due to parasitic masses.			4-8 x 3-6 (size variable, though uniform in one and the same host)	6 x 4.5			6	4.5		63.6172512351933			Germany (Halle, Heidelberg, Greiswald, Ludwigshafen).	Apparently, this represents more than one species.
Microsporidium scolyti		1968	Weiser	[COLEOPTERA] Scolytus scolytus F. (type host). Also in S. ensifer Eichh., S. multistriaius Marsh, and S. pygmaeus Fabr.	Scolytus scolytus (type host); S. ensifer; S. multistriaius; S. pygmaeus			[COLEOPTERA]		gut, Malpighian tubules, hemocytes	gut; Malpighian tubules; hemocytes			horizontal		"The first schizonts are oval or spherical with dark staining nuclei. They develop into elongated merozoites with 3 or more nuclei, which divide into uninucleate bodies; in their interior two nuclei of the diplokaryon are formed" [Weiser]. "Young schizonts are uninucleate and about 3 µm in diameter .... Older schizonts are binucleate, tetranucleate or more and ... up to 8 µm in diameter" [Lipa].	Plasmodia with 3-15 nuclei "break into segments with 2-3 nuclei which divide again into elongated oval sporoblasts with one and later two nuclei" [Weiser]. Sporonts produce 4, 6, 8,16 or more spores [Lipa].	4-1 x 2.8-4 (av., 5.2 x 3.3) [Weiser]. 2.1-4 x 1.2-2.2, when fresh and 1.5-2.5 x 1.0-1.5, when stained [Lipa] .	4.13 x 2.5 (fresh); 2 x 1.25 (stained)			4.13(fresh); 2(stained)	2.5(fresh); 1.25(stained)		13.5153933951311 (fresh)		with equal ends; with "a metachromatic granule at one end	Czechoslovakia (near Polarikovo and St. Maria) [Weiser]; Poland (Poznan); U.S.S.R. (Voronezh); Germany (Leipzig) [Lipa].	Differences, especially in spores, reported by Weiser and Lipa raise doubts that these two authors studied the same species. However, these differences can be fairly well reconciled by assuming that Weiser had a mixed infection that included Nosema scolyti Lipa, 1968. This species is transferred to the collective group Microsporidium because it shows little resemblance to the type species of Plei…	there are 2 nuclei in the center of the sporoplasm	2											a polaroplast at one end
Microsporidium simulii		1967	Maurand & Manier	[DIPTERA-SIMULIIDAE] Simulium bezzii	Simulium bezzii			[DIPTERA-SIMULIIDAE]	larva	fat body	fat body			horizontal	The fat body becomes enlarged due to hypertrophy of both nucleus and cytoplasm. The body acquires a syncytial aspect. The nuclei degenerate.	Uninucleate cells undergoing binary fission were illustrated. Diplocaryotic cells (sporonts?) also were demonstrated.	The sporont develops into a sporogonial plasmodium which generally forms 8, 12, or 16 spores.	4.5 x 1.75	4.5 x 1.75			4.5	1.75		7.21584562621406			France (near Montpellier?).	This, like the diverse other species that have been assigned to the Genus Stempellia, seems to have little resemblance to the type species. Therefore, it is transferred to the collective group Microsporidium.									20
Microsporidium sitophili		1989	Ghose		Sitophilus oryzae				larva; adult		Malpighian tubules; fat body			horizontal						3.32 - 4.98 (fixed and stained)	1.32 - 2.5 (fixed and stained)	4.14 -+ 0.659 sd (fixed and stained)	1.68 -+ 0.312 sd (fixed and stained)		6.11811346278936 (fixed and stained)	ellipsoidal		India (Chinsurah)			1					28	20	24
Microsporidium slavinae		1921	Leger & Hesse	[OLIGOCHAETA] Slavina appendiaulata Udek	Slavina appendiaulata			[OLIGOCHAETA]		epithelial cells of intestine	epithelial cells of intestine			horizontal	Infected cells often hypertrophied.	"Schizogonie avec stages amaebiformes."	Spores in spherical or ovoid mass composed of numerous elements.	3	3			3	3		14.1371669411541	spherical		France (Montessaux).	Kudo (1925, Science, 61) replaced the name Cocconema (preoccupie,with the new name Coccospora but did not actually use the new name in combination with any specific name. Perhaps, Poisson was first actually to use the combination Coccospora slavinae. The Genus Coccospora was suppressed by transfer of its type species to another genus. Therefore, C. slavinae is transferred to the collective group …
Microsporidium sp.		2002	Kilochitskii		Lepidurus apus				immature stages		tissues in protocephalic area; body cavity			horizontal								3.5 -+ 0.4 (live); 3.4 -+ 0.3 (stained)	2.2 -+ 0.3 (live); 2 -+ 0.3 (stained)		8.86976325863518 (live)	ovoid		Ukraine
Microsporidium sp. 1		1922	Christophers	[HEMIPTERA] Cimex rotundatus	Cimex rotundatus			[HEMIPTERA]		gut, salivary gland, ovary	gut; salivary gland; ovary			both		"Planonts," 1.6 µm in diameter and with one "mass of chromatin" were seen. Meronts were 3.2 x 2. 7 µm and binucleate.	No data, although "aggregates" of spores "unassociated with any evident cell nucleus" were present.	3 x 1. 7	3 x 1.7			3	1.7		4.53960138443725		"with a central dot which may be a deeper blue color or may be red."	India.	"The International Rules of Zoological Nomenclature" [see Stoll (1961)] require that the specific name (from that of Mrs. Adie) end in -ae. Christophers proposed the name as a nomen nudum in 1922. Adie and, in more detail, Shortt and Swaminath described the parasite. No one made the name available by giving characters purporting to distinguish the taxon. Therefore, it has no standing in nomenclat…
Microsporidium sp. 10		1968	Issi & Lipa	[LEPIDOPTERA] Cheimatobia brumata L.	Cheimatobia brumata			[LEPIDOPTERA]																				U.S.S.R.	"Unidentified microsporidians" is treated as being identical with Microsporidium sp.
Microsporidium sp. 11		1968	Issi & Lipa	[COLEOPTERA] Anisoplia austpiaca Herbst	Anisoplia austpiaca			[COLEOPTERA]																				U.S.S.R.	"Unidentified microsporidians" is treated as being identical with Microsporidium sp.
Microsporidium sp. 12		1969	Tanada	[LEPIDOPTERA] The alfalfa caterpillar Colias eurytheme.	Colias eurytheme			[LEPIDOPTERA]																				U.S.A. (California).	The microsporidian spores were obtained from A. M. Tanabe.
Microsporidium sp. 13		1970	Herman & Putz	[PISCES] Ictalurus punctatus	Ictalurus punctatus			[PISCES]		ventricle of the heart and intestinal submucosa.	ventricle of heart; intestinal submucosa			horizontal	Xenoma formed by hypertrophy of both nucleus and cytoplasm of infected cell. Membrane of xenoma thicker in intestine than in heart.		Sections showed at least 6 spores from a sporont, leading to the conclusion that the parasite belongs either to the Genus Thelohania or Pleistophora.											U.S.A. (Maryland).
Microsporidium sp. 14		1970	Hopper, Meyers & Cefalu	[NEMATODA] Theristus (Daptonema) albigensis	Theristus (= Daptonema) albigensis			[NEMATODA]		muscle (?)	muscle			horizontal	Microsporidial masses 25-40 x 80-100 µm were present (in 2 host specimens).													Canada (Prince Edward Island).	"microsporidia" is treated as being identical with Microsporidium.
Microsporidium sp. 15		1970	Miller, Barrett, Scanlon & Bartnett	[DIPTERA-CULICIDAE] Culex quinquefasciatus Say	Culex quinquefasciatus			[DIPTERA-CULICIDAE]	larva	fat body	fat body			horizontal				7 x 3	7 x 3			7	3		32.9867228626928			U.S.A. (Houston, Texas).	"an unidentified microsporidia" is treated as being identical with Microsporidium sp.
Microsporidium sp. 16		1971	Canning & Landau	[REPTILIA] Lacerta muralis	Lacerta muralis			[REPTILIA]		gut epithelium	gut epithelium			horizontal	"The parasites were seen as foci of spores, lacking a bounding membrane, lying in a vacuole in the host cell. The spores were characteristically positioned close to the host cell nucleus, in the small space between it and the mucus goblet."													France
Microsporidium sp. 17		1971	Hall, Stewart, Arakawa & Strong	[COLEOPTERA] The dermestid beetle Trogoderma simplex	Trogoderma simplex			[COLEOPTERA]	adult (?)									6-7 x 3	6.5 x 3			6.5	3		30.6305283725005			U.S.A. (Sonoma County, California)	"species of microsporidan" is treated as being identical with Microsporidium.							53	47	50
Microsporidium sp. 18		1973	Richards	[MOLLUSCA] Planorbid snails morphologically similar to Biomphalaria straminea	Planorbid snails morphologically similar to Biomphalaria straminea			[MOLLUSCA]																				Grenada	"microsporidia" is treated as being identical with Microsporidium sp.
Microsporidium sp. 19		1973	Seibold & Fussell	[MAMMALIA-PRIMATES] Callicebus moloch	Callicebus moloch			[MAMMALIA-PRIMATES]		jejunal epithelium	jejunal epithelium			horizontal	"There was total desquamation of the surface epithelium in the portion of jejunum that was examined."	Intracytoplasmic clusters of round bodies were seen.	Mature and developing spores were observed.	4 long	4			4					with "2 clear areas separated by a biconcave wall of basophilic material."	U.S.A. (Louisiana).	The authors considered this species to be much like Encephalitozoon cuniculi but different in having more coils in the polar filament.												7
Microsporidium sp. 2		1935	Raabe	[PISCES] Pleuronectes flesus,	Pleuronectes flesus			[PISCES]		in Lymphocystis lesions on the skin	Lymphocystis lesions on skin			horizontal	A typical Lymphocystis lesion was described. The parasite appears in the cytoplasm of the hypertrophied cells of the lesion.	Reproduction of amoboid forms by binary and multiple fission was observed.	The sporogony sequence is initiated by elliptical cells. These develop into plasmodia up to 20 x 12 µm and 2-8 spores form within a membrane. Each sporoblast transforms into a spore.	3.3 x 2	3.3 x 2			3.3	2		6.91150383789754			England		uninucleate	1												with a vacuole in one end or in either end
Microsporidium sp. 20		1973	Badalamente & Vernick	[ROTATORIA] Brachionus plicatilis Muller.	Brachionus plicatilis			[ROTATORIA]									A sporogonial plasmodium undergoes multiple fission to produce many sporoblasts that transform into spores.											U.S.A. (Maryland).	In rotifers containing cysts that appeared to be Bertramia, these authors demonstrated microsporidian spores and concluded that Bertramia Mesnil & Caullery, 1897, is a microsporidian genus. The authors seem not to have considered the possibility (if not probability) that they were dealing with a mixed infection. Therefore, their conclusion is questionable.
Microsporidium sp. 21		1974	Tanada & Omi	[LEPIDOPTERA] Colias eurytheme and Trichoplusia ni	Colias eurytheme; Trichoplusia ni			[LEPIDOPTERA]	larva																			U.S.A. (California).
Microsporidium sp. 22		1975	Bell & McGovern	[COLEOPTERA] The boll weevil Anthonomus grandis	Anthonomus grandis			[COLEOPTERA]																				U.S.A. (Mississippi).
Microsporidium sp. 23		1975	Canning	[TREMATODA] Tropidiscus planorbis (L.): Cercaria echinoparyphii recurvati Mathias, 1926, Cercaria burti (Miller, 1923) Cort, 1928, Cercaria helvetica V = VII Dubois, 1929, Xiphidiocercariae of the microcotylae group.	Tropidiscus planorbis; Cercaria echinoparyphii recurvati; Cercaria burti; Cercaria helvetica V (= VII); Xiphidiocercariae of the microcotylae group			[TREMATODA]		in the digestive gland	digestive gland			horizontal			Spores were developed in isolation; pansporoblasts were not present.	2.3-3.4 x 1.1-1.5	2.85 x 1.3			2.85	1.3		2.52191350266921			Germany	It is impossible to judge whether the generic determination is correct but there is no evidence to the contrary. I have followed Canning in placing this species in the collective group Microsporidium because I see no compelling reason to do otherwise. However, I do not treat Microsporidium sp. as a new combination because, since there is no specific name, I take the position that there is no comb…
Microsporidium sp. 24		1999			Prosopium williamsoni				adult			cytoplasm														ovoid (from figures)		Canada (Kootenay Lake, British Colombia)
Microsporidium sp. 25		2016			Ips amitinus					midgut epithelium; midgut muscles; fat body; Malpighian tubules; gonads	midgut epithelium; midgut muscles; fat body; Malpighian tubules; gonads			both						3.5 (fresh)	2.5 (fresh)	3.5 (fresh)	2.5		11.4537232162128 (fresh)	oval		(Tamsweg) Austria			1								43.1968989868597	4-7	5.5
Microsporidium sp. 3		1960	Keyl	[DIPTERA-CHIRONOMIDAE] Chironomus anthracinus	Chironomus anthracinus			[DIPTERA-CHIRONOMIDAE]	larva	salivary gland	salivary gland			horizontal	Infected cells undergo hypertrophy of both nucleus and cytoplasm, with enormous increase in size of the giant chromosomes.													Germany
Microsporidium sp. 4		1966	Pavan & Basile	[DIPTERA-SCIARIDAE] Sciara ocellaris. [?] Rhynchosciara angelae.	Sciara ocellaris; Rhynchosciara angelae			[DIPTERA-SCIARIDAE]	larva and adult	salivary gland, tracheal cells, muscle, fat body	salivary gland; tracheal cells; muscle; fat body			horizontal	[Xenoma] The infected cell is "a unicellular tumor that has its own pattern of development." In the fat body, "several cells may fuse, and together with the microorganisms present, behave as a unit." This is a "syncytial tumor." The chromosomes of the infected host cell are altered [P., B., R. & W. (1971)].	Schizonts with 1 or 2 nuclei were illustrated [P., B., R. & W.].	"Each sporont produces eight sporoblasts and ultimately eight spores " [P., P., & P.]. Spores "normally found in groups of eight attached together" (D. &P.).	3 [D. & P.]. 5-6 x 2.5-3 [Pavan et al.].	5.5 x 2.75			5.5	2.75		21.7784365725417			U.S.A. (Tennessee) [P. P. P. (1969); Brazil (Sao Paulo) [P., B., R. & W.]	Pavan and associates wrote a number of papers in which they reported two microsporidian species, one identified as Thelohania sp. and the other Octosporea sp. It is impossible to judge from their reports whether they were always dealing with the same two species. In absence of information to the contrary, I assume they reported only one species in each of these two genera. The spores and "sporont…										30.2378292908018	3-4	3.5							with thick and irregular exospore	with little or no endospore
Microsporidium sp. 5		1968	Banerjee	[LEPIDOPTERA] The sod webworm Crambus trisectus (Walker). Experimental host, C. teterrellus (Zincken).	Crambus trisectus	C. teterrellus		[LEPIDOPTERA]	larva	midgut	midgut			horizontal			"Spores occurred singly, not in packets."	1.51 x 3.11 (fresh)	1.51 x 3.11 (fresh)			3.11(fresh)	1.51(fresh)		3.71289703723163 (fresh)			U.S.A. (Illinois).	"microsporidia," unidentified, is treated as being identical with Microsporidium
Microsporidium sp. 6		1968	Issi & Lipa	[LEPIDOPTERA] Argyresthia pygmaella Hb.	Argyresthia pygmaella			[LEPIDOPTERA]	larva									1.6-2.3 x 1.1-1.3 (stained)	1.95 x 1.2 (stained)			1.95(stained)	1.2(stained)		1.47026536188002 (stained)			U.S.S.R. (Krasnodar Country).	Because the parasite was found in dead larvae its condition did not permit the making of a generic determination.
Microsporidium sp. 7		1968	Issi & Lipa	[LEPIDOPTERA] Panolis flammea Schiff	Panolis flammea			[LEPIDOPTERA]																				U.S.S.R.	"Unidentified microsporidians" is treated as being identical with Microsporidium sp.
Microsporidium sp. 8		1968	Issi & Lipa	[LEPIDOPTERA] Notodonta trepida Exp.	Notodonta trepida			[LEPIDOPTERA]																				U.S.S.R.	"Unidentified microsporidians" is treated as being identical with Microsporidium sp.
Microsporidium sp. 9		1968	Issi & Lipa	[LEPIDOPTERA] Diopyctria splendidella H. & L.	Diopyctria splendidella			[LEPIDOPTERA]																				U.S.S.R.	"Unidentified microsporidians" is treated as being identical with Microsporidium sp.
Microsporidium spelotremae		1925	Guyenot, Naville & Ponse	[TREMATODA] Hyperparasite of Spelotrema carcini Lebour in the crab Capcinus maenas	Spelotrema carcini			[TREMATODA]		Metacercaria, parenchyma, hypodermal cells, vitellaria, and epithelium of excretory tubules.	parenchyma; hypodermal cells; vitellaria; epithelium of excretory tubules			horizontal	Infected cyst hypertrophied, with thin wall, usually completely filles with spores [Stanier et al.].	Not observed, thought by Guyenot et al. and by Stanier et al. to have occurred before encystment of the cercaria.	Some small elements with granular nucleus were thought to be probably sporonts and a few plasmodia in the parenchyma were thought to be possible pansporoblasts [Guyenot et al.]. Spores isolated or grouped in masses.	2.6-3 x 1.3-1.5	2.8 x 1.4			2.8	1.4		2.87351008048346			France; England.	The generic determination of this species has always been in doubt, although authors have generally accepted the idea that it is a Nosema. Electron microscope studies by Stanier et al. did not clarify the taxonomic position.									106
Microsporidium stagnalis		2002	Kilochitskii		Daphnia pulex						hematocoel; adipose tissue			horizontal						4.8 - 5 (live); 3.8 - 4.4 (stained); 2.8 - 3.3 (fixed and stained)	2.3 - 2.5 (live); 2.2 - 3.2 (stained)	4.8 -+ 0.4 (live); 4.1 (stained); 3.05 (fixed and stained)	2.4 -+ 0.3 (live); 2.7 (stained); 1.7 (fixed and stained)		14.4764589477418 (live)	ellipsoidal		Ukraine			1								105.557513160617 (live)		14
Microsporidium stempelli		1905	Perez	[CIRRIPEDIA] The barnacle Balanus amaryllis Darwin	Balanus amaryllis			[CIRRIPEDIA]		body cavity, especially abundant in region between mantle and testis, also where the female glands are normally located.	body cavity (between mantle and testis); female glands			horizontal	Connective tissue filled in a massive way with a dense accumulation of cysts, white, spherical, 1-2 mm in diameter. Each cyst eaveloped by a thin layer of host connective tissue.	Each cyst with outer protoplasmic layer containing numerous polymorphic and budding nuclei, up to 20 µm long. This was said to be the vegetative part of the parasite.	Small nuclei were said to bud off the large ones, migrate inward in the cyst, surround themselves with cytoplasm and, finally, transform into spores.	1.5	1.5			1.5	1.5		1.76714586764426	spherical		Gulf of Persia.	Perez first described this species in a preliminary note in 1905. Later in the same year, he described it more fully and illustrated it. This species is similar to Glugea in forming a typical xenoma with proliferating host cell nuclei (thought by Perez, and others at that time, to be vegetative nuclei of the parasite). It does not, however, show any of the life-cycle stages characteristic of Glug…
Microsporidium synapturae		2004			Synaptura cadenati (1); Synaptura lusitanica (2)						liver (1;2)			horizontal						3.95 ± 0.38 um (c1), 3.66 ± 0.70 um (c2)	2.40 ± 0.27 um (c1), 1.77 ± 0.19 um (c2)	3.95 ± 0.38 um (c1); 3.66 ± 0.70 um (c2)	2.40 ± 0.27 um (c1); 1.77 ± 0.19 um (c2)		11.9129193424125 (c1); 6.00380033090319 (c2)	oval (c1, c2)		Senegal			1 (c1); 1 (c2)								71.6283125018473 (c1)	9-10 (c1)	9.5 (c1)
Microsporidium tabani		1965	Gingrich	[DIPTERA-BRACHYCERA] The black horsefly Tabanus atratus Fabricius.	Tabanus atratus			[DIPTERA-BRACHYCERA]								Two schizogonic cycles, both binary fission, described. One involves single nuclei and the other double nuclei.	A sporont with double nucleus is said to undergo autogamy and then sporogony, forming 8 sporoblasts in a cluster. The sporoblasts separate and produce isolated spores. Pansporoblastic membrane absent.	2.83 x 2.02 (life). Macrospores, 4.32 x 2.65.	2.83 x 2.02 (fresh)			2.83 (normal spores, fresh); 4.32 (macrospores)	2.02 (normal spores, fresh); 2.65 (macrospores)	4.32 x 2.65	6.04627361638217 (normal spores, fresh); 15.8845207750807 (macrospores)			U.S.A. (Mississippi).	Absence of a pansporoblastic membrane excludes this species from Thelohania. Hazard and Oldacre, for reasons not given, think it does not belong in the THELOHANIIDAE. The apparent production of sporoblasts in rosettes of 8 suggest an affinity to Octosporea, although the species does not have the narrow spores commonly seen in this genus and the number of nuclei in the spores in unknown. In the ab…									34.9 (unclear what spore class this belongs to)
Microsporidium termitis		1943	Kudo	[ISOPTERA] The termite Reticulitermes flavipes	Reticulitermes flavipes			[ISOPTERA]		midgut epithelium	midgut epithelium			horizontal		Reproduction by binary fission; this stage is very limited.	Certain peculiar "trophozoites" divide into 2 uninucleate cells ("sporonts" ) that develop directly into spores.	6-8 x 4-4.7 (fresh), and 6-7.5 x 3.6-4.5 (stained)	7 x 4.35 (fresh); 6.75 x 4.05 (stained)			7(fresh); 6.75(stained)	4.35(fresh); 4.05(stained)		69.3545848188117 (fresh)			U.S.A. (vicinity of Urbana, Illinois).	In 1938, the author suspected the parasite was in the fat body of the host; but in 1943, he decided that the earlier idea was incorrect. It is interesting to note that the author, biased by the view that Nosema is "monosporous," treated the product of the last binary division, rather than the cell that divides into those products, as sporonts. Diplocarya were not demonstrated and the evidence (in…	uninucleate	1					100 (max)
Microsporidium thomsoni		1961	Kramer	[DIPTERA-BRACHYCERA] Muscina assimilis (Fallen)	Muscina assimilis			[DIPTERA-BRACHYCERA]	adult	epithelium of chyle stomach and anterior portion of proximal intestine	epithelium of chyle stomach; anterior portion of proximal intestine			horizontal	Not externally visible, infected tissues usually opaque.	Binucleate forms undergo binary of multiple fission to produce more binucleate forms. Autogamy said to occur and give rise to the initial stage in sporogony.	Sporont thought to produce 8 sporoblasts that separate very early, producing single and, occasionally, paired young sporoblasts.	2.56-5.45 x 1.28-2.05 , about 80% being 3.14-3.72 x 1.28-1.79 (in Giemsa smears).	3.44 x 1.54 (stained)			3.44(stained)	1.54(stained)		4.2716779853587 (stained)			U.S.A. (Urbana, Illinois).	Hazard and Oldacre, for reasons not stated, think this species does not belong in the THELOHANIIDAE. The binucleate condition of the spore exclude this species from Thelohania. Whether it has the pansporoblastic membrane, characteristic of Thelohania, is not clear from the text and figures. This may be a species of Octosporea but, since there is doubt, it is transferred provisionally to the colle…	binucleate	2					70	60	65
Microsporidium tritoni		1960	Weiser	[AMPHIBIA] Triturus vulgaris L.	Triturus vulgaris			[AMPHIBIA]	larva	connective tissue, infection appeared as a white swelling anterior to the anus.	connective tissue anterior to anus			horizontal	The cyst was lenticular, about 2 mm long, subcutaneous, with thin and inconspicuous wall.	Only a few uni- or binucleate stages with small massive nuclei could be found.	"Sporont" round to egg-shaped, 5 x 3µm, with a broad nucleus. Sporoblast elongated, with metachromatic granule in one pole.											Czechoslovakia (near Chatebor).	The apparent presence of a single nucleus in all stages is inconsistent with the characters of the Genus Nosema.
Microsporidium tuzetae		1971	Tour, Rioux & Croset	[DIPTERA-CULICIDAE] Aedes detritus (Hal.)	Aedes detritus			[DIPTERA-CULICIDAE]	larva							Represented by small elements with 2 and 4 nuclei. Larger elements with 1, 2, or 4 nuclei undergo a sexual process.	During sporogony the zygote develops into a plasmodium with 4 or 8 nuclei which divides into sporoblasts. Sporogensis occurs either within the pansporoblastic membrane or after liberation of the sporoblasts.	7-16 x 3-6 (av., 10.71 x 3.78)	10.71 x 3.78			10.71	3.78		80.125673461721		with an inflated posterior part separated from the subcylindrical anterior part by a slight constriction	France (Aiques-Mortes, Gard).	This species was assigned to the Genus Stempellia because it was thought to possess the principal characters of this genus. Judging from the limited information available, this species does resemble the type species of Sbempellia more than most of the diverse species that have been assigned to this genus. Since the validity of Stempellia is questionable, however, this species is transferred to th…
Microsporidium vanstraeleniae		2004			Vanstraelenia chirophthalmus						liver			horizontal						3.78 ± 0.31 um	1.94 ± 0.23 um	3.78 ± 0.31 um	1.94 ± 0.23 um		7.44892980996184	elongated oval		Senegal			1								27.4261038658389	4-5	4.5
Microsporidium weiseri		1960	Silhavy	[ARACHNIDA] Opilio parientinus (De Geer)	Opilio parientinus			[ARACHNIDA]		haemocytes	haemocytes			horizontal				2.6-3 x 1.3-1.5	2.8 x 1.4			2.8	1.4		2.87351008048346			Czechoslovakia (Trebic).	This species was assigned to the Genus Stempellia only because the sporogonial plasmodium produces a variable number of spores. It has little resemblance to any of the very diverse species that have been assigned to this genus. Therefore, it is transferred to the collective group Microsporidium.
Mitoplistophora angularis		1966	Codreanu	Emphemera danica	Emphemera danica			Emphemera danica	nymph	fat body	fat body			horizontal			Spores "assembled by 8, 16, 32, 48 or more, seldom by twos developed in fusiform or triangular sporonts, surrounded by a very resistant membrane, so that the spores are difficult to spread. The spores of every sporont have a bi- or tripolar arrangement, touching each other towards the center by their bases, and directing their apex against the 2 or 3 angles of the sporont. Each angle is prolonged…	4 x 2				4	2		8.37758040957278	pyriform		Roumania (Transylvania)	Type species by monotypy
Mockfordia xanthocaeciliae		2010			Xanthocaecilius sommermanae; Polypsocus corruptus					Muscles	Muscles			horizontal						2.48 ± 0.097 um (fixed)	1.41 ± 0.018 um (fixed)	2.48 ± 0.097 (fixed)	1.41 ± 0.018 um (fixed)		2.5815974799021 (fixed)	Ovocylindrical		(TN) USA			2								31.0075194909313 (fixed)	6-8	7
Mrazekia argoisi		1916	Leger & Hesse	[ISOPODA] The isopod Asellus aquaticus L.	Asellus aquaticus			[ISOPODA]		fat bodies around stomach [L. & H.]. The parasite is intercellular during a large part of its development. In young infections, it is localized near the nerve chain, in the wall of blood sinuses, maybe in the vessels near the hematopoietic organs, sometimes in the undifferentiated cytoplasm of muscle bundles [Debaisieux] .	fat bodies around stomach; nerve chain; wall of blood sinuses; vessels near hematopoietic organs; undifferentiated cytoplasm of muscle bundles			horizontal	Infected host cell and its nucleus becomes hypertrophied (Debaisieux).	Earliest stage seen was a diplocaryon, found in a host cell with hypertrophied nucleus. Diplocarya multiply by "cineses associees," giving 2 daughter diplocarya. Multiple, as well as binary, fission may occur but this is uncertain. [Debaisieux] .	The diplocaryon of the last generation undergoes nuclear changes not quite clear to become a copula, which transforms into sporoblast and spore [Debaisieux]. Probably disporous.	17-23 x 3.5 [L&H]. 13-20 x 3.5-5 [Debaisieux].	18.25 x 3.88			18.25	3.88		143.854993684448			France (vicinity of Grenoble) [L. & H.]; Belgium (vicinity of Louvain) [Debaisieux].	Type species by subsequent designation, Kudo, 1924. Originally described very briefly. Most stages studied in detail by Debaisieux. Jirovec, using material obtained from Debaisieux, studied sporulation stages in detail. Overlooking the fact that this is the type species of Mrazekia, he transferred it to the Genus Bacillidium Janda, 1928, which, as Sprague (1970) pointed out, is a junior synonym o…	Feulgen preparations show 2 unequal nuclei in sporoblast but these appear as a single, spiral nucleus in the mature spore	1														a long manubrium occupies the axial portion and is terminated by a slender filament that coils around it	Without tail
Mrazekia brevicauda		1916	Leger & Hesse	[DIPTERA-CHIRONOMIDAE] Chironomus plumosus L. C. anthracinus Zett	Chironomus plumosus; C. anthracinus			[DIPTERA-CHIRONOMIDAE]	larva	fat body	fat body			horizontal				20-22 x 1.4-1.5	21 x 1.45			21	1.45		23.1181949396039			France (vicinity of Grenoble [L. & H.]; Germany (Lake Plan) [Weiser].	It is reasonable to suppose that a xenoma was observed, since (at the same time) the authors described the hypertrophied and multinucleate lymphocyte as characteristic of the genus.																	with short tail (3.5 µm)
Mrazekia caudata		1916	Leger & Hesse	[OLIGOCHAETA] Tubifex tubifex Mull	Tubifex tubifex			[OLIGOCHAETA]		lymphocytes in the body cavity	lymphocytes in body cavity			horizontal	The parasite causes great hypertrophy of the host cell.	The initial stage is a "planont" [apparently the germ after its emergence from the spore]. The planont divides [by repeated binary fission?] into about 30 meronts, 3-4 µm large [Lam].	"The meront divide into an immense number of smaller (2-2.5 µm, nucleus 1-1.5 µm) meronts, which become sporonts and then spores," in radial arrangement [Lom].	16-18 x 1.3-1.4 [L&H]. 15-16.6 x 1.5-2	16.4 x 1.55			16.4	1.55		20.6303153573486			France (vicinity of Grenoble) [L. & H.]; Czechoslovakia (vicinity of Prague) [Lom].	Whereas Leger and Hesse considered this species to be identical with Myxocystis sp. Mrazek, 1910, in Limnodrilus [an opinion followed by Kudo (1934)], Jirovec (1936) studied Mrazek's material and found the species in Limnodrilus to be distinct and new. Janda (1928), followed by Jirovec (1936), mistook this for the type species of Mrozekia and incorrectly regarded the presence of a tail on the spo…	with a single elongated nucleus 5-6 µm.	1															with tapering tail as long as the spore (16-17µm)
Mrazekia criodrili		1928	Janda	[OLIGOCHAETA] Criodrilus lacuum	Criodrilus lacuum			[OLIGOCHAETA]		lymphocytes lying in body cavity and, in later stages, involving the nephridia	lymphocytes lying in body cavity			horizontal	Hypertrophied lymphocyte covered with a very fine ciliary coat and often quite fine pseudopodia. Its nucleus divides by simple binary fission (amitosis) or through fragmentation into small pieces.	Uninucleate germ enters lymphocyte, divides by binary fission and produces uninucleate meront. After a period of reproduction, meronts give rise to diplocarya and these transform into small, spherical binucleate sporonts [Jirovec].	Sporonts develop into binucleate sporoblasts and these transform into spores [Jirovec].	20-22 x 1.6 [Janda]. Small spores 15.5-17 x 1.2-1.4 , largest ones 24-25 x 1.6 , and most 18-20 x 1.4-1.5 [Jirovec].	20 x 1.53			20	1.53		24.5138474759612		posterior end slightly pointed	Czechoslovakia.	Type species of Bacillidium Janda, 1928, by monotypy. When Jirovec (1936) transferred the type species of Mrazekia 285 L. & H., 1916, M. argoisi, to Bacillidium these 2 genera became synonyms. So long as the 2 type species are regarded as congeneric they must both take the older generic name, Mrazekia. Sprague did not specifically use the combination Mrazekia criodrili but he took an equivalent a…	with 2 straight nuclei in tandem	2														with manubrium
Mrazekia cyclopis	Mrazekia cyclopis; Mrazekia cyclopis (= Bacillidium cyclopis); Mrazekia cyclopsis	1962; 1993	Vavra	[COPEPODA] Acanthocyclops americanus Marsh. Experimentally, in A. vernalis, Mesocyclops dybowski, Diacyclops crassicaudis, and Cyclops strenuus.	Acanthocyclops americanus	A. vernalis; Mesocyclops dybowski; Diacyclops crassicaudis; Cyclops strenuus		[COPEPODA]			fat body			horizontal		Small uninucleate cells develop into multinucleate bodies in ribbon or chain-like formations. The chain break up into individual cells, each with a large nucleus surrounded by a clear area.	Each cell resulting from merogony undergoes binary fission and each of its daughter cell goes through a diplocaryon stage. These 2 cells, sporoblasts, transform into spores.	7-7.7 x 1.4	7.35 x 1.4			7.35	1.4		7.54296396126909		The whole spore is covered by a thick doublelayer sheath. Some components of the spore were not identified because of problems with fixation.	Czech Republic		binucleate	2	diplokaryotic		isofilar					10.9955742875643	2 - 3	2.5				With manubrium passing through two-thirds of the spore length. "Electron microscopy shows that the manubrium is a thick wall tube with a narrow inside canal, the inner wall of which consists of two concentric lamellae"
Mrazekia hematobia		1936	Jirovec	[OLIGOCHAETA] Limnodriulus hoffmeisteri	Limnodriulus hoffmeisteri			[OLIGOCHAETA]		free in blood system. (No remnants of infected host cells could be found).	free in blood system			horizontal			Spores appear in packets of more than 100 spores.	16-17 x 1.2-1.4	16.5 x 1.3			16.5	1.3		14.6005518575586			U.S.S.R. (Turkestan).	Found on slides provided by Dr. Cernosvitov.	with 2 band-shaped nuclei lying close together end-to-end.	2															without tail
Mrazekia ilyodrili		1936	Jirovec	[OLIGOCHAETA] Ilodrilus (= Potamothrix) moldaviensis	Ilodrilus (= Potamothrix) moldaviensis			[OLIGOCHAETA]		lymphocytes in body cavity and ovary	lymphocytes in body cavity; ovary			both	Hypertrophied host cell multinucleate, with nuclei near periphery and with a fine ciliary border.	Elongated, uninucleate sporoblasts transform into spores lying parallel or in radial arrangement with their tails oriented toward the center of the giant cell.		7-9 x 1.5	8 x 1.5			8	1.5		9.42477796076938			Czechoslovakia.	Described from Mrazek's slides.	the nucleus apparently single[?]	1														Manubrium sometimes visible.	With tail about 15µm
Mrazekia jiroveci		1936	Jirovec	[OLIGOCHAETA] Limnodrilus claparedianus	Limnodrilus claparedianus			[OLIGOCHAETA]		lymphocytes in seminal vesicle, egg sac, and body cavity	lymphocytes in seminal vesicle; egg sac; body cavity			both	Hypertrophied lymphocyte has likewise a hypertrophied nucleus with large nucleolus and sparse chromatin material. Without ciliary coat.		Sporonts[?], 4-5 µm.	22-24 x 1.5	23 x 1.5			23	1.5		27.096236637212			Czechoslovakia.	Described from Mrazek's slides. Since Bacillidium Janda, 1928, is a junior synonym of Mrazekia Leger & Hesse, 1916, this species must be transferred to the latter genus. The name then becomes Mrazekia limnodrili (Jirovec, 1936), a secondary homonym of M. limnodrili Jirovec, 1936, and must be replaced. Mrazekia jiroveci nom. nov. is offered as a replacement name.	with band form double nucleus	2														with light area in anterior end thru which manubrium passes	without tails
Mrazekia limnodrili		1936	Jirovec	[OLIGOCHAETA] Limnodrilus sp. Mrazek, 1910	Limnodrilus sp.			[OLIGOCHAETA]		lymphocytes in body cavity	lymphocytes in body cavity			horizontal	The originally uninucleate lymphocyte becomes a giant cell with many nuclei concentrated in the middle and with a thick ciliary coat on the surface.	Young, uninucleate parasites with large nucleoli .		8-10 x 1.2	9 x 1.2			9	1.2		6.78584013175395			Czechoslovakia.	Described from Mrazek's slides. The spore probably has two nuclei lying so close together that they appeared as one.	apparently uninucleate	1															with tail about 10-15µm.
Mrazekia lumbriculi		1936	Jirovec	[OLIGOCHAETA] Lumbriculus variegatus	Lumbriculus variegatus			[OLIGOCHAETA]		lymphocytes in body cavity	lymphocytes in body cavity			horizontal	Giant cell multinucleate and with smooth surface.	These and all other stages binucleate; merogony by binary fission [Jirovec).	Young "sporonts" are round, with two closely associated nuclei. They elongate into sporoblasts which transform into spores [Jirovec]. Spores lie without any order in the host cell.	7.5-9 x 1-1.5	8.25 x 1.25			8.25	1.25		6.74951546669682			Czechoslovakia [Mrazek]. "Differentes stations" [presumably in France. (Puytorac, 1962)].	Originally described from Mrazek's slides.	With a pair of elongated nuclei lying close together and end-to-end	2											a polaroplast not recognized but manubrium may play role analogous to it [Puytorac, electron microscope studies].			Manubrium consist of a portion of the filament around which are organized some secondary structures	With tapering tail 8-11 µm long
Mrazekia macrocyclopis		2008			Macrocyclops albidus					Adipose	Adipose			horizontal						7.3-10.5 um (alive)	1.6-2.3 um (alive)	8.9 um (fresh)	1.95		17.7197606634915 (fresh)	Rod-shaped		Russia			2								24.5044226980004	3.5-4.5	4
Mrazekia piscicola		1924	Cepede	[PISCES] Gadus merlangus L.	Gadus merlangus			[PISCES]		pyloric cecum	pyloric cecum			horizontal				20 x 6	20 x 6			20	6		376.991118430775		Broadest at anterior-third and tapering slightly posteriorly, with fine longitudinal striations on surface	Unknown. Parasite found in a preserved fish during dissection.	This species is unique in being the only Mrazekia found in a vertebrate and the only one in a marine host. Considering also the lack of information about the xenoma, the host-parasite relations, and developing stages, the presumed affinity to other species of Mrazekia needs confirmation.																ith a manubrium inside extending nearly to the posterior end and terminating in a fine filament; filament coils around manubrium	with tapering tail about as long as the spore
Mrazekia sp. 1		1936	Jirovec	[OLIGOCHAETA] Tubifex sp.	Tubifex sp.			[OLIGOCHAETA]		lymphocytes in body cavity, seminal vesicle, and ovary	lymphocytes in body cavity; seminal vesicle; ovary			both	Giant cells 60-150 x 30-100 µm, covered with a fine coat of cilia 5-7 µm long and containing many nuclei 6-8 µm large.	Uni- or binucleate meronts present among nuclei of giant cell.	Spores develop in parallel arrangement in the giant cell.	12-13 x 1.2-2.6	12.5 x 1.9			12.5	1.9		23.6273947488732				Found on Dr. Hahn's slides.
Mrazekia sp. 2		1936	Jirovec	[OLIGOCHAETA] Unidentified tubeficid	Unidentified tubeficid			[OLIGOCHAETA]		lymphocytes in seminal vesicle and egg sac	lymphocytes in seminal vesicle; egg sac			both	Giant cell with many nuclei concentrated in middle.		Spores develop in radial arrangement in the giant cell.	8-10 x 0.7-0.2	9 x 0.45			9	0.45		0.9542587685279			Czechoslovakia.	Found in Mrazek's slides.																	with tail 12-16 µm.
Mrazekia stricta		1916	Leger & Hesse	[OLIGOCHAETA] Lumbriaulus variegatus Mull.	Lumbriaulus variegatus			[OLIGOCHAETA]		lymphocytes	lymphocytes			horizontal	Infected host cell hypertrophied, often more than 100 µm in diameter, and multinucleate.			13- 14 x 1.8-2	13.5 x 1.9			13.5	1.9		25.5175863287831			France (Dauphine).	Figure 2 on Pl. 1 shows parasites said to be binucleate but the stage is not distinguished.																	without tail
Multilamina teevani		2013			Uncitermes teevani															6.29 ± 0.05 (fresh); 5.83 ± 0.05 (fixed)	3.33 ± 0.03 (fresh)	6.29 ± 0.05 (fresh)	3.33		36.5205857705841 (fresh)	elongate; ovoid		Amazonian Ecuador			1								271.999091947804	24-28	26
Mutated Thelohaniidae sp.		1998	Ovcharenko, Molloy & Wita		Microtendipes pedellus				larva		fat body			horizontal						1.9 - 2.5 (fixed)	0.8 - 1 (fixed)	2.3 (fixed)	0.9 (fixed)		0.975464518939631 (fixed)	ovocylindrical		Poland (heavily polluted pond)			1									uncoiled
Mutated Unikaryonidae sp.		1998	Ovcharenko, Molloy & Wita		Cricotopus silvestris				larva		Malpighian tubules			horizontal						2.4 - 3.2 (fixed)	1.2 - 2.1 (fixed)	2.7 (fixed)	1.9 (fixed)		5.10351726575662 (fixed)	broadly oval		Ukraine (irradiated region near Chernobyl)			1								17.9070781254618 (fixed)		3
Myospora metanephrops		2010			Metanephrops challengeri					Sarcoplasm of muscle cells	Sarcoplasm of muscle cells			horizontal						4.3-6.0 um (fixed)	1.7-2.3 um (fixed)	5.15 (fixed)	2		10.786134777325 (fixed)	Elongate		(Auckland Islands)New Zealand (southern)			2								62.8318530717959	9-11	10
Myosporidium ladogensis (= Pleistophora ladogensis)		1978; 2020			Lota lota; Osmerus eperlanus		freshwater				muscles	sporophorous vesicle		horizontal						5 - 5.8 (live)	2.7 - 3.3 (live)	5.4 (live)	2.9 (live)		23.7787147950211 (live)	ovoid		Finland (Lake Haukivesi); Russia (Lake Ladoga); Germany (Northern region)								180	100	140
Myosporidium merluccius		2005			Merluccius sp.						muscle			horizontal						2.5-3.3 um (fixed)	1.76-2.1 um (fixed)	2.9 um (fixed)	1.93 um (fixed)		5.6560239297557 (fixed)	oval; pyriform		Namibia			1								69.7276489464255 (fixed)	11-12	11.5
Myosporidium spraguei		2017			Sander lucioperca; Lota lota															3.8 (fixed)	2.4 (fixed)	3.8 (fixed)	2.4		11.4605300002956 (fixed)	ovoid		Finland			1								90.477868423386	12	12
Myrmecomorba nylanderiae		2015			Nylanderia fulva					possibly haemocytes	possibly haemocytes		vertical; horizontal (assumed)	both						6.57 ± 0.09 (c1,;fresh); 6.40 ± 0.07 (c1, fixed); 5.57 ± 0.11 (c2, fixed); 2.79 ± 0.08 (c3, fresh)	1.59 ± 0.03 (c1, fresh); 1.83 ± 0.02 (c1, fixed); 2.29 ± 0.05 (c2, fixed); 1.86 ± 0.05 (c3, fresh)	6.57 ± 0.09 (c1, fresh); 6.40 ± 0.07 (c1, fixed); 5.57 ± 0.11 (c2, fixed); 2.79 ± 0.08 (c3, fresh)	1.59 (c1); 2.29 (c2); 1.86 (c3)		8.69677512435669 (c1, fresh); 15.2941301688708 (c2, fixed); 5.05392408412705 (c3, fresh)	elongate-narrow (c1); elongate-oblong (c2); abberant (c3)		(Florida) USA			2 (c1); 2 (c2); 1 (c3)								99.9026463841554 (c1)	19-21 (c1)	20 (c1)
Nadelspora canceri		1994			Cancer magister		freshwater				striated muscles			horizontal						7.1 - 11.8 (fixed and stained)	0.2 - 0.3 (fixed and stained)	9.45 (fixed and stained)	0.25 (fixed and stained)		0.309250526837745 (fixed and stained)	needle-shaped; elongate; cylindrical; extremely narrow; posterior tip		U.S.A. (Alesa Bay, Oregon)					0.073 (filament diameter)	isofilar				7.5		uncoiled
Napamichum aequifilum		1990			Limmochares aquatica		fresh water				fat body	sporophorous vesicle		horizontal						5.4 - 5.8 (live); 4 - 5 (fixed and stained)	2.8 - 3 (fixed and stained)	5.6 (live); 4.5 (fixed and stained)	3 (live); 2.9 (fixed and stained)		26.3893782901543 (live)	pyriform; rounded ends		Sweden (Gardstanga)			1		0.149 - 0.165 (coil diameter?)	anisofilar; isofilar					61.261056745001 (live)	6 - 7	6.5
Napamichum cellatum		1994			Endochironomus sp.				larva		adipose tissue; fat body			horizontal						3.7 - 4.5 (fixed and stained)	2.1 - 2.4 (fixed and stained)	4.1 (fixed and stained)	2.3 (fixed and stained)		11.3563338439515 (fixed and stained)	slightly pyriform		Sweden (small pond, near the village of Vikhog, Scania)			1		0.180 (filament width); 0.142 - 0.156 (diameter of first 4 - 5 coils); 0.120 (diameter of 3 - 4 subsequent coils)	anisofilar					54.1924732744239 (fixed and stained)	7 - 8	7.5
Nematocida ausubeli		2016			Caenorhabditis briggsae; Caenorhabditis elegans; Caenorhabditis remanei					intestinal cells	intestinal cells		horizontal	horizontal						2.80 (c1, fresh); 2.04 (c2, fresh)	0.96 (c1, fresh); 0.53 (c2, fresh)	2.80 (c1, fresh); 2.04 (c2, fresh)	0.96 (c1); 0.53 (c2)		1.3511361684559 (c1, fresh); 0.300040947973747 (c2, fresh)	ovoid		(Kerala) India; Germany; Cape Verde; Europe
Nematocida ciargi		2016			Procephalobus sp. strain JU2895					intestinal cells	intestinal cells		horizontal	horizontal						1.4 (fresh)	0.59 (fresh)	1.4 (fresh)	0.59		0.255170627300075 (fresh)	ovoid		(Barcelona) Spain
Nematocida displodere		2016			Caenorhabditis elegans					epidermis; muscle; neurons; intestine; coelomocytes; and seam cells	epidermis; muscle; neurons; intestine; coelomocytes; and seam cells		horizontal	horizontal						2.38 ± 0.26 (fresh)	1.03 ± 0.18 (fresh)	2.38 ± 0.26 (fresh)	1.03		1.32205653965672 (fresh)	oblong		(Santeuil, Val-d’Oise, Île-de-France) France			Multiple							12.55 µm +/- 3.20 µm (fixed)	16.1792021659874	5	5
Nematocida homosporus		2016			Oscheius tipulae; Rhabditella typhae					intestinal cells	intestinal cells		horizontal	horizontal						2.0 (fresh)	0.72 (fresh)	2.0 (fresh)	0.72		0.542867210540316 (fresh)	ovoid		(Le Blanc (Indre)) France; Portugal
Nematocida major		2016			Caenorhabditis briggsae; Caenorhabditis tropicali					intestinal cells	intestinal cells		horizontal	horizontal						3.4 (c1, fresh); 2.3 (c2, fresh)	1.2 (c1, fresh); 0.54 (c2, fresh)	3.4 (c1, fresh); 2.3 (c2, fresh)	1.2 (c1); 0.54 (c2)		2.56353960532927 (c1, fresh); 0.351167226818267 (c2, fresh)	ovoid		Thailand; Guadeloupe
Nematocida minor		2016			Oscheius tipulae					Intestinal cells	Intestinal cells		horizontal	horizontal						1.9 (c1, fresh); 1.3 (c2, fresh)	0.83 (c1, fresh); 0.55 (c2, fresh)	1.9 (c1, fresh); 1.3 (c2, fresh)	0.83 (c1); 0.55 (c2)		0.685343673368369 (c1, fresh); 0.205905218504031 (c2, fresh)	ovoid		Czech Republic; Armenia
Nematocida parisii		2016			Caenorhabditis elegans; Caenorhabditis briggsae						Intestine			horizontal								2.18 ± 0.15 (c1, live); 3.17 ± 0.22 (c2, live)	0.8 ± 0.08 (c1, live); 1.31 ± 0.15 (c2, live)		0.730525011714747 (c1, live); 2.84839671240944 (c2, live)	Rod-shaped		France										4.03 μm +/- 1.61 μm (c1)	2.51327412287183 (c1, live); 20.5774318810131 (c2, live)	1 (c1); 5 (c2)	1 (c1); 5 (c2)
Neonosemoides tilapiae		1987; 1996			Tilapia nyongana																							Senegal; Benin
Neoperezia chironomi		1979			Chironomus plumosus		freshwater (found in lake); terrestrial		larva		fat body			horizontal								6.1 (c1); 5.7 (c2)	3.4 (c1); 3.3 (c2)		36.9220912600896 (c1); 32.5013467977132 (c2)	egg-shaped		Russia (Lake Pobednoye)			1 (c1); 1 (c2)					365 (c1, max)		300 (c2)
Neoperezia semenovaiae		1986			Chironomus plumosus				larva		fat body			horizontal														Russia (Lake Pobednoye)			1; 2
Nephridiophaga maderae		2017			Leucophaea maderae					Malpighian tubules	Malpighian tubules		horizontal	horizontal						7.2 (fresh)	3.7 (fresh)	7.2 (fresh)	3.7		51.6100841131731 (fresh)	oval to elongate		Tropical regions worldwide			1
Nolleria pulicis		1990			Ctenocephalides felis; Pulex simulans (?)						midgut epithelial cells	in a host-derived vacuole, close to host nucleus	horizontal (per os)	horizontal						1.9 - 2.5 (fixed, range)	1.9 - 2.5 (fixed, range)	2.2 (fixed, average)	2.2 (fixed, average)		5.57527976257069 (fixed, average)	spherical; oval		U.S.A. (Gainesville, Alachua County, Florida)			1			isofilar; thick; "short to medium length"
Nosema acari		1981	Purrini & Weiser		Damaeus onustus; Damaeus clavipes						caecum; lymphocytes			horizontal				4.0-5.5 x 2.2-2.5	4.75 x 2.35	4 - 5.5 (normal spores)	2.2 - 2.5 (normal spores)	4.75	2.35		13.7349776316476	oval		Germany			2
Nosema acridophagus (Tubulinosema acridophagus)		1967	Henry	[ORTHOPTERA] Natural infection in Schistocerca americana; experimental infection in Melanoplus sanguinipes, M. bivittatus, M. differentialis	Schistocerca americana	Melanoplus sanguinipes;M. bivittatus;M. differentialis		[ORTHOPTERA]		midgut, gastric caeca,gonads, fat bodies, pericardial tissues, tissues associated with the nervous system.	midgut; gastric caeca; gonads; fat bodies; pericardial tissues; tissues associated with nervous system			both	"Tumorlike growths, probably a type of 'inflammatory nodule' or 'giant cell' has gross appearance of isolated darkened spot." Later, a pigmented and encapsulated nodule about 5 mm in diameter.	First stage a binucleate amoebula. Very early, uninucleate stages occur; later, binucleate forms are most abundant. Quadrinucleate forms are common.	Seems to be initiated by appearance of binucleate forms with large, hemispherical nuclei. These appear to produce uninucleate sporonts. The latter become binucleate, sometimes quadrinucleate "sporoblasts" (with nuclei arranged linearly) and transform into spores.	4.1x2.6 (fresh)	4.1 x 2.6 (fresh)			4.1(fresh)	2.6(fresh)		14.5120636644825 (fresh)			U.S.A. (Georgia).	The author does not say how sporonts become sporoblasts but the presence of quadrinucleate forms with nuclei in linear arrangement suggests that a binucleate sporont becomes quadrinucleate and then divides to produce 2 binucleate sporoblasts.
Nosema adaliae		2014			Adalia bipunctata					ovaries; developing oocytes; spermatocytes and accessory glands within the testes; midgut epithelium; Malpighian tubules; ileum; colon; fat body; ventral nerve cord and flight muscles	ovaries; developing oocytes; spermatocytes and accessory glands within the testes; midgut epithelium; Malpighian tubules; ileum; colon; fat body; ventral nerve cord; flight muscles	Cytoplasm	vertical and horizontal	both						6.10 ± 0.06 (fresh); 4.25 ± 0.09 (fixed)	3.01 ± 0.05 (fresh)	6.10 ± 0.06 (fresh); 4.25 ± 0.09 (fixed)	3.01		28.9375293274687 (fresh)	oval		(Nova Scotia) Canada			2								132.386714422274	10-18	14
Nosema adjuncta		1980			Otiorrhynchus equestris				adult		ovaries			vertical				4.2 x 1.8	4.2 x 1.8			4.2	1.8		7.12513213834165	elongate; ovoid		Czech Republic			2
Nosema aegypti		2000			Procamallanus elatensis						coelomic cavity; musculature			horizontal				1.5-1.6	1.55			1.55				oval to spherical		Egypt (Red Sea)			2									9-10	9.5
Nosema aenescens		1995			Pyrrhalta aenescens						General in adults; midgut only in larvae			horizontal								4.67 ± 0.51 (fresh)	2.69 ± 0.33 (fresh)		17.693757177499 (fresh)	Ellipsoidal to slightly curvate		China											92.959726619722 (fresh)	11	11
Nosema aeschnae		1941	Fantham, Porter & Richardson	[ODONATA] The dragonfly Aeschna grandis, nymph	Aeschna grandis			[ODONATA]	nymph	fat body	fat body			horizontal	Infected cells chalky-white but not hypertrophied.	Individuals with a pair of nuclei develop into chains of several binucleate individuals. The chains break up and "sporogony ensues after a period of growth and elongation of the individuals" [F., P. & R.].	The elongated individual, sporont, undergoes binary fission to produce 2 binucleate sporoblasts, each of which develops into a binucleate spore.	5.9-7.4 x 3.3-4.6	6.65 x 3.95			6.65	3.95		54.3268418102118				Thomson incorrectly attributed the combination Glugea aeschnae to Weiser.	binucleate	2					80 (max)
Nosema agnatae		1990			Argyrogramma agnata						General infection											4.06 ± 0.10 (fresh)	1.92 ± 0.15 (fresh)		7.83658977704421 (fresh)	Ellipsoidal		China										67.1 ± 3.0	78.4141526336012 (fresh)	13	13
Nosema albanica		1976	Purrini		Gracilia albanica				larva		fat body			horizontal				3.6-5 x 1.6-1.8	4.3 x 1.7	3.6 - 5	1.6 - 1.8	4.3	1.7		6.50676198436006	oval; elongated		Yugoslavia			2
Nosema algerae (Visvesvaria algerae)		1970	Vavra & Undeen	[DIPTERA-CULICIDAE] Anopheles stephensi [type host], larva and adult; many tissues. Also A. gambiae, A. melas. A. albimanus, A. quadrimaoulatus, A. balbaoensis, Aedes aegypti, Culex pipiens, c. quinquefasoiatus, C. salinarius. In addition, Undeen and Maddox (1973) produced infection in insects of 6 different orders and in crayfish by injecting spores into them. Undeen cultured N. algerae in pig k…	Anopheles stephensi (type host); A. gambiae; A. melas; A. albimanus; A. quadrimaoulatus; A. balbaoensis; Aedes aegypti; Culex pipiens; c. quinquefasoiatus; C. salinarius			[DIPTERA-CULICIDAE]	larva and adult	many tissues	general infection					Reproduction by binary fission of diplocaryotic cells.	A binucleate (diplokaryotic), elongate sporont divides into 2 binucleate sporoblasts that transform into spores.	3.65-5.36 x 2.29-3.90	3.1 x 4.51			4.51	3.1		22.6933468930834		One end more pointed	U. S. A (Illinois, Washington, D. C.); Tanzania; Liberia.		binucleate	2
Nosema apicalis		1983	Maddox		Hylobittacus apicalis				adult									4.5 x 2.4	4.5 x 2.4			4.5	2.4		13.5716802635079	pyriform		U.S.A.(Illinois)		binucleate	2								73.5132680940011	9.5-10	9.75
Nosema apis		1909; 1995; 2019;2017	Zander	[HYMENOPTERA] The honey bee Apis mellifica [type host], adult.Also, experimental infection in: [HYMENOPTERA] Bombus terrestris, B. lapidarius, B. hortorum, B. venustus, B. latreillelus, mason bees, Vespa germanica; [LEPIDOPTERA] Pieris brassicae, Callimorpha jacobeae, Abraxas grossulariata; [DIPTERA] Calliphora erythrocephala, Tipula oleracea, Melophagus ovinus [F. & P. (1913)]. Fantham and Porte…	Apis mellifica (type host); Bombus agrorum; B. sylvarium; Apis florea; Apis cerana; Galleria mellonella	Bombus terrestris;B. lapidarius;B. hortorum;B. venustus;B. latreillelus;mason bees;Vespa germanica;Pieris brassicae;Callimorpha jacobeae;Abraxas grossulariata;Calliphora erythrocephala;Tipula oleracea;Melophagus ovinus		[HYMENOPTERA, LEPIDOPTERA, DIPTERA]	adult; larva	midgut and Malpighian tubules	midgut; Malpighian tubules		horizontal (per os)	horizontal	Infected gut becomes swollen and milky-white.	Spore hatches by ejecting binucleate sporoplasm through polar filament [Kramer (1960)]. Germ injected into cell via hollow polar filament [Bailey]. Binucleate "planont," injected into host cell by everting polar filament, undergoes schizogony; incomplete separation of daughter cells results in formation of long chains from which individual binucleate schizonts break off. The process is repeated t…	A cell (sporont) with a diplocaryon elongates, acquires a thickened membrane, undergoes binary fission and produces two sporoblasts, each with a diplocaryon. Each sporoblast transforms into a spore [Cali]. As early as 1923, Trappman found that one binucleate sporont produces two binucleate sporoblasts.	5x 2.8 [Zander, fide Kudo (1924)]. 4.6-6.4 x2.5-3.4	5.25 x 2.88	4.97 - 6.51 (fresh)	2.17 - 3.29 (fresh)	5.59 ± 0.05 (fresh)	2.88; 2.99 ± 0.03 (fresh)		26.1669320627303 (fresh)			Cosmopolitan; New Zealand (Palmerston North); China; Japan; Taiwan; Turkey; Finland; Sweden; Lithuania; Ukraine; Germany; Hungary; France; Ireland; England; Italy; Spain; Canada; Uganda; Australia	There is a voluminous literature relating to this species. Kudo (1924) summarized the early literature. Much of that which came later was devoted to practical aspects of bee culture and is not considered here. Rather recently there have been several electron microscope studies [Codreanu et at. (1965), Wildfuhr and Fritsch (1969), Cali (1971), Youssef and Hammond (1971), Liu (1973)].	binucleate	2				230-280; 291.19			273.1	291.194223061238 (fresh)	18 - 44	31
Nosema aporivora		1957	Veber	[LEPIDOPTERA] Apopia cpataegi L., larva	Apopia cpataegi			[LEPIDOPTERA]	larva	muscles, midgut, epithelium, silk glands, and fat body [Veber]. Mainly silk glands, also muscles, Malpighian tubules, nervous system and fat body on gut in case of strong invasion [Lipa].	muscles; midgut; epithelium; silk glands; fat body; Malpighian tubules; nervous system			horizontal	Infected silk glands are hypertrophied and dull white. Viewed with low magnification they are black.	"Planonts" thought to divide before penetrating cell. After cell invasion binary fission leads to diplocarya. A nucleus may divide twice to produce a plasmodium that produces 4 new schizonts [Lipa].	"As a rule two sporonts develop from one schizont. A sporont passes through the sporoblastic stage and develops into a spore" [Lipa].	4-5 x 2 [Veber]. 2.5-7.5 x 0.90-2.64	4.75 x 1.89			4.75	1.89		8.88414913499475				Although Lipa gave a list of biological and morphological characters to distinguish N. apopiae from N. apopivopa, Weiser combined these species. I follow Weiser, the last reviser, simply because I see no compelling reason to do otherwise.
Nosema apterygotae		1982	Purrini		Orchesella flavescens													4.5-5.0 x 2.5-3.0 (stained)	4.75 x 2.75 (stained)			4.75(stained)	2.75(stained)		18.8086497671951 (stained)	long oval		Germany		binucleate	2								69.1150383789754 (stained)		8
Nosema artemiae		1957; 1994	Codreanu	[PHYLLOPODA] The brine shrimp Aptemia salina (L.)	Aptemia salina; Artemia sp.			[PHYLLOPODA]		principally in the muscles but also in adipo-phagocytic cells, maxillary gland, nerve chain, the hypodermis, and the swimming organs.	muscles; adipo-phagocytic cells; maxillary gland; nerve chain; hypodermis; swimming organs; haemocytes			horizontal	Massive infection causes deformity of host. Host cell frequently hypertrophied with giant nucleus.	Small schizonts with 1 or 2 nuclei undergo binary fission.	Elongated forms divide into 2 binucleate sporoblasts.	4.2 - 5.9 (from Sprague); 3.9 - 5.11 x 2.8 - 3.5 (live, from Martinez et al); 4.5 - 5.4 x 2.7 - 3.5 (live, from Ovcharenko)		4.2 - 5.9 (from Sprague); 3.9 - 5.11 (live, from Martinez et al); 4.5 - 5.4 (live, from Ovcharenko)	2.8 - 3.5 (live, from Martinez et al); 2.7 - 3.5 (live, from Ovcharenko)	5.05 (live, from Sprague); 4.9 ± 0.3 (live, from Ovcharenko); 5.1 (live, from Martinez et al)	3.0 ± 0.2 (live, from Ovcharenko); 3.15 (live, from Martinez et al)		23.090706003885 (live, from Ovcharenko)	ovoid	Slightly refringent	Roumania (Tekirghiol); Spain (SW and SE coast)	This species was assigned to the Genus Glugea because it is disporous and causes hypertrophy of the host cell with production of a giant nucleus. The binucleate condition, however, excludes this species from Glugea. This condition and the disporous nature are now known to be essential characters of Nosema, to which genus it is now provisionally transferred. Nosema already contains many species th…	Two nuclei demonstrated with the Feulgen technique.	2			isofilar; lightly anisofilar	54-75 (from Sprague) (actual); 118.75 (isofilar) (calculated); 143.49 (lightly anisofilar) (calculated)	75	54	64.5	136.659280431156 (live, from Ovcharenko)	11 - 13 (isofilar, from Martinez); 13 - 16 (lightly anisofilar, from Martinez); 13 - 16 (from Ovcharenko)	14.5 (from Ovcharenko)		with a crescentic posterior vacuole
Nosema asiaticus		1996			Oedaleus asiaticus						midgut;gastric caeca;Malpighian tubules and gonads			horizontal								4.18 ± 0.28 (fresh)	1.81 ± 0.07 (fresh)		7.17021294572311 (fresh)	Ellipsoidal		China											62.5491097329728 (fresh)	11	11
Nosema assamensis		2007	Chakrabarty		Antheraea assamensis																	4.37 -+ 0.05	2.68 -+ 0.02		16.4342408463961	elongated		India (Assam)			2								79.9849489603961	9 - 10	9.5
Nosema astyrae		1903	Lutz & Splendore	[LEPIDOPTERA] BrassoZis astyra Bodt., larva	Brassolis astyra			[LEPIDOPTERA]	larva	Site not given.						No data	No data	4-4.5 x 2.5-3	4.25 x 2.75			4.25	2.75		16.8287918969641			Brazil (near Sao Paulo).	This species was so poorly described that its validity cannot be judged. Weiser (1961) synonomized several species with this one for reasons which he did not state. I feel it would be less confusing to keep it separate until we have more information.
Nosema auriflammae		1908	Lutz & Splendore	[LEPIDOPTERA] Scea auriflamma, imago.	Scea auriflamma			[LEPIDOPTERA]	imago	Site not mentioned but found in a state of diffuse inflitration.						No data	No data	3.5-5 x 1.7- 2.5	4.25 x 2.1			4.25	2.1		9.81355005165111				Weiser, for reasons not clear, treated this as a synonym of N. astyrae L. & S., 1903. I note, however, that both he and Kudo gave the wrong dimensions for the spore of N. auriflammae. Apparently, they mistakenly copied for this species the dimensions of the spore of the species which Lutz and Splendore listed immediately below it, N. mystacis.														Without perceptible vacuole
Nosema baetis		1921	Kudo	[EPHEMEROPTERA] Baetis sp.(?)nymph; [Kudo]. Cloeon dipterum Bengtss., C. rufulum Mul., Caenis macrura Steph., Centroptilum luteolum Mul., and Ecdyonurus venosus Fabr. [Weiser (1961)].	Baetis sp.; Cloeon dipterum; C. rufulum; Caenis macrura; Centroptilum luteolum; Ecdyonurus venosus			[EPHEMEROPTERA]	nymph	fat body	fat body			horizontal	Thorax of host whitish opaque and distended. Associated muscle tissue atrophied.	Resemble those of N. bombycis. Multiplication by repeated binary fission; no multiple fission seen.	As a result of the binary fission, "the host cells are filled with the schizonts which now become the sporonts." These transform into spores [Kudo (1924)].	3-4 x 1.5-2.5	3.5 x 2			3.5	2		7.33038285837618			U.S.A. (Urbana, Illinois) [Kudo]; Czechoslovakia [Weiser] .	The generic determination needs to be confirmed, for neither the text nor the illustrations accompanying the description make it clear that the sporulation stages are binucleate.							135	94	114.5
Nosema bengalis		1981			Nemipterus japonicus						gills			horizontal				3 x 2	3 x 2			3	2		6.28318530717959	pyriform		India			2					80	60	70
Nosema bialoviesianae		1966	Lipa	[HEMIPTERA] Nepa cinerea L., adult	Nepa cinerea			[HEMIPTERA]	adult	midgut epithelium	midgut epithelium			horizontal	No data	Meronts 2-5 µm, uni-or binucleate.	Sporonts elongated, 3-4 µm.	2.8-3.3 x 1.9-2.2	3.05 x 2.05			3.05	2.05		6.71129275607814			Poland
Nosema bibionis		1956	Stammer	[DIPTERA-BIBIONIDAE] Bibio varipes Meigen, larva	Bibio varipes			[DIPTERA-BIBIONIDAE]	larva	"Hautfettkorperlappchen" lying between the muscles	"Hautfettkorperlappchen" lying between muscles			horizontal		No data	Thought to be monosporous because only single spores were seen.	3.5-5 x 2.5-4	4.25 x 3.25			4.25	3.25		23.5046762858424			Germany (vicinity of Erlangen).	Probably the name is a nomen nudum because it was not "accompanied by a statement that purports to give characters differentiating the taxon" [Art. 13, "International Code of Zoological Nomenclature," see Stoll (1961)].
Nosema binucleatum		1926	Weissenberg	[DIPTERA-TIPULIDAE] The crane fly Tipula gigantea, larva. Found also in one specimen of T. lateralis.	Tipula gigantea; T. lateralis.			[DIPTERA-TIPULIDAE]	larva	intercellular in the ground substance of the tunica elastico-muscularis of the midgut.	tunica elastico-muscularis of midgut			horizontal	Cysts of various sizes, generally 40-120 μm in diameter but rarely 170 x 170 or 230 x 200 μm. Cysts often numerous, sometimes well over 1,000 present on the outside of the gut. Infection rarely evident from external observation. Sometimes, between the gills, the cysts were visible through the skin as white points.	All stages with diplocarya. In young cysts, chains of cells arose during schizogony and in older cysts rosettes were formed.	Both the chains and the rosettes produced binucleate sporoblasts and these transformed into binucleate spores, the former producing larger spores and the latter producing smaller ones.	4.35-6.75 x 2.6-2.85	5.55 x 2.73			5.55	2.73		21.6579276963439			Switzerland (near Locarno); Czechoslovakia (different localities) .	Weissenberg called particular attention to the uniqueness of the supposed intercellular development of the parasite. The generic assignment is questionable. If, as the author thought, the rosettes were producing sporoblasts, this parasite is more like Octosporea than Nosema.
Nosema birgii		1986	Toguebaye		Mesoplatys cincta				larva; adult									6.20±0.21 x 3.5±0.18	6.20 x 3.5			6.2	3.5		39.7673270066908	oval; elongate		Senegal											142.942465738336	12-14	13
Nosema blissi		1977			Blissus leucopterus hirtus				adult		Malpighian tubules	cytoplasm		horizontal								6.5 -+ 0.3 (stained)	2.5 -+ 0.1 (stained)		21.2712002586809 (stained)			Canada (Ontario)			2	diplokaryotic							302.378292908018 (stained)	37 - 40	38.5
Nosema bombi		1914; 1995			Bombus terrestris						Malpighian tubules (main infection site); midgut epithelium (near regenerative cell layer of basement membrane; gut muscles			horizontal						3.43 - 5.39 (normal spores, stained); 4.2 - 5.39 (normal spores, fresh); 5.6 - 7,7 (macrospores, stained)	2.17 - 3.29 (normal spores, stained); 2.73 - 3.5 (normal spores, fresh); 2.73 - 3.5 (macrospores, stained)	4.88 ± 0.03 (normal spores, fresh); 4.53 ± 0.04 (normal spores, stained); 6.58 ± 0.08 (macrospores, stained)	2.88 ± 0.03 (normal spores, fresh); 2.79 ± 0.01 (normal spores, stained); 3.1 ± 0.02 (macrospores, stained)		21.1935358994939 (normal spores, fresh); 33.1091402564277 (macrospores, stained)			New Zealand (Palmerston North)			2 (normal spores)	diplokaryotic							144.764589477418 (normal spores, fresh)	14 - 18	16 (likely normal spores, as macrospores rare)
Nosema bombycis		1857	Naegeli	[LEPIDOPTERA] Bombyx mori L. [type host], all stages: infection starts in midgut of larva and becomes generalized. Also Arctia caja L. [Stempell. Machay (1957)] Margaronia pyloalis Wlk.. Chilo simvlex (Butl.) [Ohshima (1935) fide Weiser (1961)]; Hyphantria cunea [K. & D., Machay (1957)]; Malacosoma neustria L., Gastropacha quercifolia [Veber Machav (1957)]; Thaumetopoea processionea, Pieris brass…	Bombyx mori (type host); Arctia caja; Margaronia pyloalis; Chilo simvlex; Hyphantria cunea; Malacosoma neustria; Gastropacha quercifolia; Thaumetopoea processionea; Pieris brassicae; Lithosa complana; Callimorpha quadripunctata; Eriogaster lanestris; Lasiocamva trifolii; L. quercus; Stilpnotia salicis; Lymantria dispar; Orgya antiqua; Sauturina pyri; S. pavonia; Amorpha populi; Sphinx ligustri; D…	Antheraea polyphemus;A. pernyi;Cerura vinula;Selinia bilunaria;Sphinx ligustri;Vanessa io;Calliphora erythrocephala		[LEPIDOPTERA, DIPTERA]	all stages	infection starts in midgut of larva and becomes generalized	midgut; general infection				Heavily infected organs hypertrophied, distorted, milky white; larva may not grow normally; brown or black spots appear on surface of body.	Infection begins when the germ (or sporoplasm) is injected into the host tissue by the evaginating polar filament [Ohshima (1937), Ishihara (1968)]. The parasite grows and undergoes several binary fission; secondary infective forms leave the host cell to infect new cells [Ishihara (1969)]. kcording to Weiser (1970), "there are two schizogonial cycles, the first with micronuclear and the second wi…	Monosporous, the products of the last binary fission developing in isolation into spores [Perez]. Disporous, the sporont dividing into 2 sporoblasts [Foa, Weiser, Cali, Ohshima (1973)]. Ishihara (1969) said, "Nosema can produce two spores from one sporont." Many authors have said that one sporont produces one spore; apparently, these authors use "sporont" for the product of the last cell division…	3-4 x 1.5-2	3.5 x 1.75			3.5	1.75		5.61232437594427		with "a coarse pattern of broad irregular flat wrinkles"	Cosmopolitan	Type species by monotypy. Several microsporidia in other hosts are similar to Nosema bombycis in Bombyx mori. Filatova (1942) has recognized subspecies but no later author seems to have followed him. Nordin and Maddox (1974) could not distinguish the following species from N. bombycis: N. invadens Kellen & Lindegren, 1973; N. polyvora Blunk, 1952; N. mesnili (Paillot, 1918); N. perezioides Huger,…	binucleate	2					98 (max)
Nosema bordati		1985; 1993			Chilo partellus				adult; larva; pupa; all stages		adipose tissue; Malpighian tubule; muscles; intestinal mucosa; gut wall; ovocyte; egg		horizontal (per os); vertical (transovarian)	both												oval		Ngazidja
Nosema bryozoides		1892	Korotneff	[BRYOZOA] Freshwater bryozoa Alcyonella fungosa [Korotneff], Plumatella funogosa Pallas and P. repens L. [Schroder]	Plumatella funogosa; P. repens			[BRYOZOA]		testicular cells and body cavity	testicular cells; body cavity			both	Infected host cells become hypertrophied and their nuclei proliferate amitotically [Schroder], forming cell hypertrophy tumors. These xenomas, 20-200 μm in diameter, may fill the body cavity.	Merogony as in other Nosema spp. [Schroder].	Sporogony as in other Nosema spp. [Schroder].	7x4	7 x 4			7	4		58.6430628670095			U,S.S.R.(near Moskow) [Korotneff]; Germany (SchleswigHolstem) [Schroder]; Turkestan [Braem fide Schroder].	Apparently, Plumatella fungosa and Alcyonela fugosa are the same according to Kudo. The paper by Braem not seen. Authors before Schroder considered the hypertrophied host cell to be a "myxosporidium."	binucleate	2
Nosema cacoeciae		1956	Weiser	[LEPIDOPTERA] The European fir budworm Cacoecia murinana Hub., larva	Cacoecia murinana			[LEPIDOPTERA]	larva	fat body	fat body			horizontal		Schizonts roundish, 2-3.5 μm.	Sporogony makes elongated stages with large double nuclei and these make spores.	2-2.6 x 1.5	2.3 x 1.5			2.3	1.5		2.7096236637212		with broadly rounded ends	Czechoslovakia (middle Slovakia).	This briefly described species was said to be "eine typische Nosema mit meist nur zweikernigen Stadien."	binucleate	2												with a vacuole in the anterior end
Nosema cactoblastis		1939	Fantham	[LEPIDOPTERA] Cactoblastis cactorum Berg.	Cactoblastis cactorum			[LEPIDOPTERA]		epithelium of midgut and Malpighian tubules, body fluids of larva, body fluids of pupa and in pupal case, unidentified contents of thorax and abdomen (especially) of adults.	epithelium of midgut; Malpighian tubules; body fluids; thorax; abdomen			horizontal		Merogony by binary and multiple fission.	No reliable data.	4-6 x 1.2-2.2	5 x 1.7			5	1.7		7.56600230739542			South Africa	An unacceptable account of spore development like that in myxosporidia was given. All evidence indicates that this is a typical Nosema.	binucleate	2
Nosema cactorum		1939	Fatham	[LEPIDOPTERA] Cactoblastis sp.	Cactoblastis sp.			[LEPIDOPTERA]		epithelium of midgut and Malpighian tubules and body fluid of larva, body fluid of pupa and pupal case, unidentified contents of thorax and abdomen (especially) of adult.	epithelium of midgut; Malpighian tubules; body fluid; thorax; abdomen			horizontal		Merogony by binary or multiple fission.	Sporogony results in binucleate sporoblasts.	4.5-7. 2 x 2-3.5	5.85 x 2.75			5.85	2.75		23.1643370817035			South Africa	An unacceptable account of spore development like that in myxosporidia was given. All evidence indicates that this is a typical Nosema.	binucleate	2
Nosema caeculiae		1904	Lutz & Splendore	[LEPIDOPTERA] Caeculia spp.	Caeculia spp.			[LEPIDOPTERA]		No data						No data	No data	5-6 x 2-2.5	5.5 x 2.25			5.5	2.25		14.5789534080651			Brazil (near Sao Paulo).	This is a very poorly described species. Weiser treated it, for reasons not clear, as identical with N. astyrae L. & S., 1903. Perhaps some confusion can be avoided by listing it separately until we obtain further information.														often with a vacuole
Nosema calcarati		1982	Purrini		Pityogenes calcaratus													3.5-5.0 X 2.5-3.0	4.25 x 2.75			4.25	2.75		16.8287918969641	oval		Israel		binucleate	2								103.672557568463		12
Nosema campoletidis		1972	Brooks & Cranford	[HYMENOPTERA] Campoletis sonorensis (= C. peridistinctus) [type host] and Cactolaccus aeneoviridis (Girault), all stages; generalized infection. Spilochalcis side (Walker), adult	Campoletis sonorensis (= C. peridistinctus, type host); Cactolaccus aeneoviridis			[HYMENOPTERA]	all stages	midgut, development of microsporidian incomplete	midgut			horizontal		Most forms have one diplocaryon. Some have two diplocarya and forms with four diplocarya rarely occurred.	Sporogony apparently initiated by nuclear fusion. Sporoblast binucleate.	3.1-6.2 x 4-2.4 (av. 4.25 x 1.78) (fresh)	4.25 x 1.78 (fresh)			4.25(fresh)	1.78(fresh)		7.05062403257401 (fresh)			U.S.A. (North Carolina).
Nosema cannae		1929	Schwarz	[LEPIDOPTERA] Nonagria cannae, larva	Nonagria cannae			[LEPIDOPTERA]	larva	Site not mentioned						Binucleate schizonts observed.	No data	substantially smaller than that of N. nonagriae.									Shows "typical structure,"	Germany (Breslau).	Although this is an incompletely described species, there is no reason to doubt that it is a Nosema.	binucleate (?)	2
Nosema cardiochilis		1972	Brooks & Cranford	[HYMENOPTERA] Cardiochiles nigroceps, all stages	Cardiochiles nigroceps			[HYMENOPTERA]	all stages	infection generalized	general infection					Uninucleate schizonts common, binucleate forms (with diplocarya) predominant, tetranucleate forms common.	Sporoblasts fusiform, solitary, binucleate.	3.6-6 x 1.4-2.4 (av. 4.78 x 1.75) (fresh)	4.78 x 1.75 (fresh)			4.78(fresh)	1.75(fresh)		7.6648315762896 (fresh)			U.S.A. (North Carolina).
Nosema carpocapsae		1938; 1977	Paillot	[LEPIDOPTERA] The codling moth Carpocapsa pomonella L., larva. Also in Carpocapsa pyrivora Danil [I. & L.] .	Carpocapsa pomonella; Carpocapsa pyrivora; Notocellia uddmanniana			[LEPIDOPTERA]	larva; catepillar; pupa	in silk glands, Malpighian tubules, fat cells, muscles, oenocytes, pericardial cells, epidermal cells, sex organs, gut.	silk glands; Malpighian tubules; fat cells; muscles; oenocytes; pericardial cells; epidermal cells; sex organs; gut; systemic infection; midgut epithelium		vertical (transovarian)	both	Not remarkable. Nuclei of infected cells appear normal but cytoplasm vacuolated and more or less hypertrophied.	Usually small round cells with 1 or 2 nuclei. Short chains of cells and multinucleate cells exceptional.	Fusiform cells with 1 or 2 nuclei produce 1 or 2 binucleate sporoblasts and these transform into spores.	4 x 2	4 x 2	3.9 - 5.1 (live)	2 - 3 (live)	4.5 (live)	2; 2.5 (live)		14.7262155637022 (live)	oval		France (near Lyon); U.S.S.R. (Krasnodar Country); Poland (Poznan)	Paillot gave the same data in 1939 and, in addition, included figures.	binucleate	2							80
Nosema ceranae		1996; 2019; 2017			Apis cerana; Apis mellifera; Galleria mellonella				larva		ventriculus epithelium	cytoplasm	autoinfection; horizontal (per os)	horizontal						3.6 - 5.5 (live); 3.2 - 3.6 (fixed and stained)	2.3 - 3 (live); 1.5 - 1.9 (fixed and stained)	4.7 (live); 3.4 (fixed and stained)	2.7 (live); 1.7 (fixed and stained)		17.9400648483245 (live)	ovocylindrical; straight; slightly curved		Japan; Taiwan; China (near Beijing); Jordan; Vietnam; Thailand; Turkey; Denmark; Finland; Sweden; Lithuania; Ukraine; Germany; Hungary; Switzerland; France; England; Fyrom/North Macedonia; Bosnia; Herzegovina; Bulgaria; Montenegro; Romania; Serbia; Greece; Italy; Spain; Canada; U.S.A.; Brazil; Chile; Mexico; Uruguay; Uganda; Australia; New Zealand			2	diplokaryotic	0.096 - 0.102 (filament diameter)	isofilar					182.369453540887 (live)	20 - 23	21.5
Nosema cerasivoranae		1960	Thomson	[LEPIDOPTERA] Archips cerasivorand (Fitch), larva. Experimental host: Spruce budworm Chroistoneura fumiferana (Clemens) [Smirnoff].	Archips cerasivorand	Chroistoneura fumiferana		[LEPIDOPTERA]	larva	mainly in Malpighian tubules and silk glands but also in muscles, midgut, fat body, and epidermis.	Malpighian tubules; silk glands; muscles; midgut; fat body; epidermis			horizontal		Small meronts with paired nuclei undergo binary fission or small plasmodia with as many as 6 pairs of nuclei undergo multiple fission.	"Sporonts [apparently sporoblasts] which arise from large binucleate schizonts" transform into spores [Thomson] .	4.1 x 1.9	4.1 x 1.9			4.1	1.9		7.74978547763042		av. of 50 spores in water	Canada(Described from various parts of Ontario and later [Smirnoff] found near Plessisville, Quebec)
Nosema chaetocnemae		2003			Chaetocnema tibialis						muscle; intestinal; trachea; Malphigian			horizontal						3.52 ± 0.41 um	2.09 ± 0.26 um	3.52 ± 0.41 um	2.09 ± 0.26 um		8.05070397715207	oval		Turkey			2								85.3570723980347	13	13
Nosema cheisini		1963	Weiser	[DIPTERA-CHRIONOMIDAE] Prodiamessa olivacea and Ablabechnia lentiginosa	Prodiamessa olivacea; Ablabechnia lentiginosa			[DIPTERA-CHRIONOMIDAE]		fat body	fat body			horizontal		Uni- or binucleate schizonts, mostly oval or roundish with broad nuclei.	Uninucleate sporonts, at first the same form and size as the schizonts (broad oval, 8-9 µm long) develop into sporoblasts (5 x 10 µm) with a broad nucleus in the center. Spores lie in masses but are always single.	8.5-9 x 4 in life and 8 x 3-4 after fixation	8.75 x 4 (fresh); 8 x 3.5 (stained)			8.75(fresh); 8(stained)	4(fresh); 3.5(stained)		73.3038285837618 (fresh)			Czechoslovakia (near Bilek).	Uninucleate sporulation stages are not characteristic of Nosema. Further study is needed to confirm the morphology of the parasite and the generic determination.
Nosema chironomi		1908	Lutz & Splendore	[DIPTERA-CHIRONOMIDAE] Chironomus sp., larva	Chironomus sp.			[DIPTERA-CHIRONOMIDAE]	larva	epithelium of hind gut	epithelium of hind gut			horizontal		No data	Spores diffusely scattered.	2-3x1.5-2	1.5 x 1.75			1.75	1.5		2.0616701789183			Brazil															with posterior vacuole
Nosema chrysoperlae		2013			Chrysoperla carnea					Malpighian tubules; ileum; and rectum (hindgut) are heavily infected. Other infected tissues include the proventriculus; diverticulum; epithelial cells (posterior midgut); fat body; ganglia; and flight muscles. Spores were observed in the gonads of one of two males examined but not within developing eggs.	Malpighian tubules; ileum; and rectum (hindgut) are heavily infected; proventriculus; diverticulum; epithelial cells (posterior midgut); fat body; ganglia; and flight muscles; gonads (male)	Cytoplasm	horizontal	both						3.49 ± 0.10 (fixed)	1.52 ± 0.05 (fixed)	3.49 ± 0.10 (fixed)	1.52		4.22193191288666 (fixed)						2								42.9769875011084	8-10	9
Nosema chrysorrhoeae		2006			Euprocitis chrysorrhoea						epithelium; muscle; silk glands; Malphigian	cytoplasm	horizontal	horizontal						4.1 um (c1; fixed), 6.12 um (c2; fresh)	1.9 um (c1; fixed), 2.21 um (c2; fresh)	4.1 um (c1, fixed); 6.12 um (c2, fresh)	1.9 um (c1, fixed); 2.21 um (c2, fresh)		7.74978547763042 (c1, fixed); 15.6507297329859 (c2, fresh)	oval (c1); ellipsoid; spindle-shaped (c2)		Bulgaria			2 (c1); 2 (c2)								32.8296432300133 (c1, fixed); 76.3721174087679 (c2, fresh)	5-6 (c1), 10-12 (c2)	5.5 (c1); 11 (c2)
Nosema ciliata		1897	Mrazek	[OLIGOCHAETA] Limnodrilus claparedianus R	Limnodrilus claparedianus			[OLIGOCHAETA]		lymphocytes	lymphocytes			horizontal	(xenoma)Infected lymphocyte spherical or ellipsoidal, 50-100 µm, often covered with fine projections. Host cell nuclei vary in number and form.	No data	No data	4 µm long	4			4				oval		Czechoslovakia	Type species of Myxocystis by monotypy. Mrazek at first (1897) thought the cyst was the parasite but later (1910) decided it was the infected lymphocyte. Kudo then transferred the species to Nosema without giving reasons why it should go into this genus rather than some other. Whether it belongs in Nosema is quite uncertain but we do not have a compelling reason either to remove it from this genu…
Nosema coccinellae		1968	Lipa	[COLEOPTERA] Coccine~~a septempunctata L., Hippodamia tredecimpunctata (L.), and Myrrha octodecimguttata (L.)	Coccinecca septempunctata; Hippodamia tredecimpunctata; Myrrha octodecimguttata			[COLEOPTERA]		midgut epithelium, Malpighian tubules, gonads, nerves, and muscles.	midgut epithelium; Malpighian tubules; gonads; nerves; muscles			both		Only uni- and binucleate forms seen.	"Each sporont[?] gives rise to one spore that characterizes the genus Nosema" [Lipa (1968)].	4.4-6.7 x 2.3-3.4 (fresh)	5.55 x 2.85 (fresh)			5.55(fresh)	2.85(fresh)		23.6037673541244 (fresh)			Poland (various localities); U.S.S.R. (Leningrad region).	Although the paper by Lipa and Semjanov was in Russian, it does not appear that the taxon was properly established in 1967.							170 (max)
Nosema coliadis		1948	Jauch & Jauch	[LEPIDOPTERA] Colias lesbia, larva	Colias lesbia			[LEPIDOPTERA]	larva	epithelium of midgut	epithelium of midgut			horizontal		Small forms multiply by binary fission and produce sporonts.	Sporont said to transform directly into a single spore.	4.2-5.6 x 1.4-2.8 (fresh)	4.9 x 2.1 (fresh)			4.9(fresh)	2.1(fresh)		11.3144459419036 (fresh)			Argentia (near Buenos Aires and Santa Fe).		The Feulgen method revealed two nuclei.	2							48						Giemsa shows girdle-shaped sporoplasm.
Nosema connori		1974	Sprague	[MAMMALIA-PRIMATES] Homo sapiens	Homo sapiens			[MAMMALIA-PRIMATES]		infection disseminated with involvement of myocardium, diaphram, liver, adrenals, gastrointestinal tract.	myocardium; diaphram; liver; adrenals; gastrointestinal tract			horizontal		No data	No data	4-4.5 x 2-2.5	4.25 x 2.25			4.25	2.25		11.2655549062321			U.S.A. (Washington, D. C.).	This species, excluded from the genus Encephalitozoon by the presence of a diplocaryotic spore, was kept provisionally in genus Nosema. It probably will have to be transferred to another genus after we have sufficient data.	binucleate	2
Nosema cossi		1929	Schwarz	[LEPIDOPTERA] Cossus cossus L., larva	Cossus cossus			[LEPIDOPTERA]	larva	mainly in gut epithelium.	gut epithelium			horizontal		No data	No data	smaller than that of N. nonagriae but its structure is not substantially different.										Germany (Breslau).	This is a very incompletely described species but there appears to be no reason to doubt the author's opinion that it is a species of Nosema.
Nosema costelytrae		1977; 1990			Costelytra zealandica	Planotortrix excessana					fat body; tracheole cells; nerve ganglia; muscles; midgut muscles; hindgut muscls; rectal pouch muscles; muscles beneath cuticle; silk gland (in experimental P. excessana host); Malpighian tubules (in experimental P. excessana host)			horizontal								4.37 ± 0.03 (fresh); 3.48 ± 0.05 (stained with Giesma)	2.50 ± 0.03 (fresh); 2.44 ± 0.03 (stained with Giesma)		14.3007915585285 (fresh)	ovoid (fresh)		New Zealand			2	diplokaryotic		isofilar
Nosema crataeganae		1961	Weiser	[LEPIDOPTERA] Cacoecia crataegana Hbn.	Cacoecia crataegana			[LEPIDOPTERA]		fat body	fat body			horizontal		No data	No data	4.5-5.3 x 2.8-3.2	4.9 x 3			4.9	3		23.090706003885			Czechoslovakia (near Litovel).	The report cited above may be the original description of the species, since it is not accompanied by a citation of previous literature. It is also not accompanied by an statement that the species is new or by a statement purporting to differentiate the taxon. The name may be a nomen nudum.
Nosema cristatellae (Pseudonosema cristatellae)		1997			Cristatella mucedo						body wall epithelium	cytoplasm		horizontal								7.3 ± 0.12 (fresh)	5.1 ± 0.07 (fresh)		99.4172703191758 (fresh)	pyriform		England (Beale Bird Park Lake, Berkshire)			2	diplokaryotic		isofilar					432.597308399314 (fresh)	22 - 32	27
Nosema ctenocephali		1924	Kudo	[SIPHONAPTERA] "The dog flea Ctenocephalus felis [probably C. canis] collected from a half bred spaniel," larva	Ctenocephalus felis (probably C. canis)			[SIPHONAPTERA]	larva	Entire digestive tract	Entire digestive tract			horizontal	Infected larvae dark and mottled.	Uninucleate or binucleate amoebula seen at distal end of everted polar filament. The uninucleate amoebula is called the planont; it divides by binary fission. The mobile planont enters a host cell and becomes a meront. Merogony by binary and multiple fission.	Thought to be as described by Stempell (1909) for N. bombycis.	up to 1.5				1.5				oval			Weiser (1957, 1961) treated this species as identical with Nosema pulicis Noller. However, Kudo (1924) has given convincing reasons for temporarily considering these two species distinct.									24
Nosema culicis		1919	Bresslau	[DIPTERA-CULICIDAE] Culex pipiens, larva	Culex pipiens			[DIPTERA-CULICIDAE]	larva									4.5-5.5 x 1.8-2.4 (smear preparation)	5 x 2.1 (fixed)			5(stained)	2.1(stained)		11.5453530019425 (stained)		one end truncate and the other broadly rounded.	Germany	The truncate end of the spore is puzzling. This condition suggests the spore shape seen in Parathelohania, known only in Anopheles spp.
Nosema cuneatum		1971	Henry	[ORTHOPTERA] The grasshopper Melanoplus conjusus. Transmitted experimentally in M. sanguinipes, M. bivittatus, M. femurrubrum, M. differentialis, M. infantilis, and Schistocerca americana.	Melanoplus conjusus	M. sanguinipes;M. bivittatus;M. femurrubrum;M. differentialis;M. infantilis;Schistocerca americana.		[ORTHOPTERA]		in pericardium, fat body, gonads, tracheal matrix, midgut epithelium, Malpighian tubules, and neural tissues	pericardium; fat body; gonads; tracheal matrix; midgut epithelium; Malpighian tubules; neural tissues			both		Uninucleate, binucleate, and quadrinucleate schizonts observed. These eventually give rise to diplocarya.	Diplocarya transform directly into binucleate sporonts. Sporont divides into two binucleate sporoblasts and these transform into spores.	4.8 x 3.4 (fresh). Megaspores common, 6.5 x 5.	4.8 x 3.4 (fresh)			4.8 (normal spores, fresh); 6.5 (macrospores)	3.4 (normal spores, fresh); 5 (macrospores)	6.5 x 5	29.0534488603984 (normal spores, fresh); 85.0848010347236 (macrospores)			U.S.A. (vicinity of Bozeman, Montana).								110 (max, normal spores); 225 (max, macrospores)
Nosema curvidentis		1961	Weiser	[COLEOPTERA] The bark beetle Pityocteines curvidens, adult	Pityocteines curvidens			[COLEOPTERA]	adult	fat body and, in some cases, connective tissue.	fat body; connective tissue			horizontal		"Round stages containing 2 to 4 nuclei during first schizogony and very short uni- or binucleated ovoidal stages of the second schizogony. From binucleated schizonts (diplokarya) uninucleated sporonts are formed."	From the sporont spores are formed.	2.5-3.6 x 1.5-1.8 (life), most spores 2.5 x 1.5	2.5 x 1.5 (fresh)			2.5(fresh)	1.5(fresh)		2.94524311274043 (fresh)			Czechoslovakia (near Banska Stiavnica).	In 1968, Weiser saw a "microsporidian, probably identical with Nosema curvidentis" in Scolytus scolytus but this more likely was N. scolyti Lipa, 1968.	binucleate	2
Nosema cynaea		1951	Krall	[COLEOPTERA] Cynaeus angustus Lec., larva, pupa, adult;	Cynaeus angustus			[COLEOPTERA]	larva; pupa; adult	mostly in fat body and hemocytes but also in germaria of adult females.	fat body; hemocytes; germaria of adult females			both	Macroscopic signs of infection were a milky-white opacity, black spots and distortion of the integument. The nuclei of infected host cells "became distorted, eccentric and assumed a shapeless mass."	No data	No data	No data										U.S.A. (Iowa).	The paper by Krall seems to be an extract from a thesis in which more details were probably given.
Nosema dendroctoni		1970	Weiser	[COLEOPTERA] The Douglas fir beetle Dendroctonus pseudotsugae, larva and adult	Dendroctonus pseudotsugae			[COLEOPTERA]	larva; adult	Malpighian tubules, fat body, and some muscles.	Malpighian tubules; fat body; muscles			horizontal		Schizonts with 1 or 2 nuclei and merozoites with 1 nucleus occur.		2-3 x 1-2 (av. 2.7 x 1.4)	2.7 x 1.4			2.7	1.4		2.7708847204662			Canada (Haney).	The uninucleate condition of the spore needs confirmation, since Nosema has binucleate spores.	uninucleate	1
Nosema destructor		1949	Steinhaus & Hughes	[LEPIDOPTERA] The potato tuberworm Gnorimoschema operculella (Zeller) [So & H.]; all stages [Allen (1954)].Fortuitously in Macrocentrus ancylivorus Rohwer [HYMENOPTERA], parasite of the potato tuberworm [McCoy]. In the following insects experimentally; Colias philodice eurytheme Bdvl., Phryganidia californica Pack., Danaus plexippus Linn., Laphygma exigua Hbn., Perisierola emigrata Roh., Cremastu…	Gnorimoschema operculella; Macrocentrus ancylivorus	Colias philodice eurytheme;Phryganidia californica;Danaus plexippus;Laphygma exigua;Perisierola emigrata;Cremastus flavoorbitalis;Pieris rapae;Carpocapsa pomonella		[LEPIDOPTERA, HYMENOPTERA]	all stages	In the tuberworm larvae, spores have been found in hemolymph, silk gland, Malpighian tubules, midgut, muscle [Allen (1954)].	hemolymph; silk gland; Malpighian tubules; midgut; muscle			horizontal		Binary, rarely multiple, fission of stages with paired nuclei.	Most sporonts seen were binucleate. Rare tetranucleate forms, presumed to indicate occurrence of division to produce 2 sporoblasts, were seen.	3.00-4.75 x 2.25-3.00 (av. 4.0 x 2.8 ); macrospores 6.00 x 2.81	4.0 x 2.8			4 (normal spores); 6 (macrospores)	2.8 (normal spores); 2.81 (macrospores)	6.00 x 2.81	16.4200576027627 (normal spores); 24.8063297520104 (macrospores)			U.S.A. (New Jersey, California).
Nosema dikerogammari		1987			Dikerogammarus villosus; Pontogamtnarus crassus						muscle			horizontal				4.3 (3.7-4.9) x 1.9 (1.7-2.2)	4.3 x 1.9			4.3	1.9		8.12782379361239	rounded-cylindrical		Russia			2
Nosema diphterostomi		2004			Diphterostomum brusinae						intestinal; connective	cytoplasm		horizontal						2.1 ± 0.3 um	1.4 ± 0.2 um	2.1 ± 0.3 um	1.4 ± 0.2 um		2.1551325603626	oval		France			2								28.5884931476671	6-7	6.5
Nosema diplostomi		1972	Shigina & Grobov	[TREMATODA] Diplostomum spathaceum	Diplostomum spathaceum			[TREMATODA]		metacerariae in the crystalline lens of several species of fish.								3.5 x 1.8	3.5 x 1.8			3.5	1.8		5.93761011528471			U.S.S.R.	Shigina apparently anticipated that the description of the species would appear in print before his papers in 1971, thus he employed the name as nomen nudum. This species is annotated only very briefly here because the relevant literature is in Russian. It is noteworthy that when the authors described this species they summarized in tabular form all the species of Nosema reported in trematodes.
Nosema disstriae		1959	Thomson	[LEPIDOPTERA] The forest tent caterpillar, Malacosoma disstria Hbn., larva	Malacosoma disstria			[LEPIDOPTERA]	larva	primarily in silk glands and midgut epithelium; light infections also in basement membrane of gut, Malpighian tubules, epidermis, fat body, and tracheae.	silk glands; midgut epithelium; basement membrane of gut; Malpighian tubules; epidermis; fat body; tracheal epithelium			horizontal		The earliest stage was a small schizont, about 1.5 µm, with a large diplocaryon. Reproduction by binary (usually) or multiple fission, always resulting in binucleate merozoites. No uninucleate stages seen.	A binucleate sporont divides into 2 binucleate sporoblasts. Sometimes a diplocaryon divides during sporogony to give 4 nuclei in a sporoblast. "Apparently, the nuclei fuse, as the mature spore contains only a single, indistinctly shaped nucleus" [Thomson (1959)].	4-5 x 2 (living); 4.3 ± 0.05 x 2.2 ± 0.04 (fresh)	4.4 x 2.1 (fresh)			4.4(fresh)	2.1(fresh)		10.1599106417094 (fresh)	oval			Thomson (1960) incorrectly attributed the name combination Glugea disstriae to Weiser, 1958. In that year, Weiser declared that Perezia Leger & Duboscq, 1909, is a junior synonym of Glugea Thelohan, 1891, without mentioning any species. Therefore, Weiser can be held responsible only for transferring the type species of Perezia to the Genus Glugea. Thomson (1960) was actually responsible for the c…	Probably binucleate, although the nuclei were thought to fuse	2								69.2721180116549 (fresh)	9-12	10.5
Nosema dollfusi		1964	Sprague	[TREMATODA] Bucephalus cuculus McCrady, sporocysts in Crassostrea virginica (Gmelin)	Bucephalus cuculus; Crassostrea virginica			[TREMATODA]		parenchyma and germ balls	parenchyma; germ balls			both		Data very incomplete. Apparently, stages with double(?) nuclei undergo binary fission.	Sporogony not observed. Sporoblasts with double nuclei transform into spores.	3 x 1.7 (stained)	3 x 1.7 (stained)			3(stained)	1.7(stained)		4.53960138443725 (stained)			U.S.A. (Maryland).		binucleate	2																polar cap eccentric
Nosema dryocoetesi		1981	Purrini		Dryocoetes autographus													2.5-3.0 x 1.2-1.5	2.75 x 1.25			2.75	1.25		2.24983848889894	long oval		Federal Republic of Germany (Lower Saxony)		binucleate (0.2-0.3 µm in diameter)	2
Nosema dungeri		1982	Purrini		Isotoma violacea													2-2.5 x 1.3-1.8 (stained)	2.25 x 1.55 (stained)			2.25(stained)	1.55(stained)		2.83037863134355 (stained)	ovoid		Germany		binucleate	2								87.6504350351552 (stained)		18
Nosema echinostomi		1922	Brumpt	[TREMATODA] Hyperparasite of echinostome rediae, cerceriae and metacercariae in the snail Lymnaea limosa L.[Brumpt] .	Echinostome rediae; Lymnaea limosa			[TREMATODA]	redia						Infected rediae lost their normal yellow color and became white.			5 long [Dollfus]. 4.3-5.2 x2.6-3.0 (av. 4.7 x 2.8) when fresh and 3.9-4.4 x 2.7-3.0 (av. 4.2 x 2.8) after Giemsa staining [Voronin].	4.7 x 2.8 (fresh); 4.2 x 2.8 (stained)			4.7(fresh); 4.2(stained)	2.8(fresh); 2.8(stained)		19.2935676832461 (fresh)			France (near Paris); U.S.S.R. (Moscow).	Named without description by Brumpt and briefly described by Dollfus from data supplied by Brumpt. The original description gave no data in support of the generic determination but the data by Voronin, particularly the binucleate condition of the spore, tend to support it.	binucleate	2
Nosema empoascae		1995			Empoasca fabae				adult; nymph		salivary glands; anterior midgut; Malpighian tubules; testes; ovarioles; hemocoel (low infection); egg	cytoplasm; nucleus	vertical (transovarian)	both								5.07 ± 0.07 (fresh); 4.18 ± 0.06 (stained)	1.66 ± 0.02 (fresh); 1.48 ± 0.02 (stained)		7.31514194521607 (fresh)	rod-shaped		U.S.A. (Champaign, Illinois)			2		0.1 (coil diameter)	isofilar					23.4676971223158 (fresh)	3 - 6	4.5
Nosema ephialtis		1908	Lutz & Splendore	[LEPIDOPTERA] Ephialtis angulosa, imago	Ephialtis angulosa			[LEPIDOPTERA]	imago	site not mentioned by spore said to be diffusely distributed.								3.5-5.5 x about 2	4.5 x 2			4.5	2		9.42477796076938			Brazil (Petropolis).	Like all the species reported by Lutz and Splendore, this was poorly described. Weiser, for reasons not clear, treated this as identical with N. astypae L. & S., 1903. I think it would be less confusing to keep it distinct until we have more information.														without clear vacuole
Nosema epilachnae		1985	Brooks		Epilachna varivestis				larva; adult									5.3±0.13 x 2.1±0.03 (stained)	5.3 x 2.1 (stained)			5.3	2.1(stained)		12.238074182059	ovocylindrical				binucleate	2							84	72.5707902979242 (stained)	10-12	11
Nosema equestris		1980			Otiorrhynchus equestris				adult		connective tissue; Malpighian tubes; oenocytes; fat body			horizontal				4-5 x 3	4.5 x 3			4.5	3		21.2057504117311	ovoid		Czech Republic			2
Nosema erippi		1903	Lutz & Splendore	[LEPIDOPTERA] Danais erippus L. and D. gilippus L., larva	Danais erippus; D. gilippus			[LEPIDOPTERA]	larva									3-3.5 x 1.5-2.5	3.25 x 2			3.25	2		6.80678408277788			Brazil (near Sao Paulo).	This species was so poorly described that its validity cannot be judged. Weiser synonomized several species with this one for reasons not stated. I feel it would be less confusing to keep it separate until we have more information.
Nosema eubules		1903	Lutz & Splendore	[LEPIDOPTERA] Catopsilia eubule, adult	Catopsilia eubule			[LEPIDOPTERA]	adult									2-5 x 1-2.5	3.5 x 1.75			3.5	1.75		5.61232437594427			Brazil (near Sao Paulo).	This species was so poorly described that its validity cannot be judged. Weiser treated it as a junior synonym of Nosema helothidis L. & S., 1904, for which he mistakenly gave the date 1903. If these two names are synonyms, we must keep the older name, N. eubules. I think confusion can be avoided by keeping these species separate until we learn more about N. eubules.
Nosema eurytremae		1972	Canning	[TREMATODA] Eurytrema pancreaticum Janson, sporocysts (in wall) and cercariae in the land snail Bradybaena similaris Ferussac, metacercariae in the grasshopper Concephalus maculatus; Postharmostomum gallinum Wittenberg, sporocysts, cercariae and metacercariae (in parenchyma) in the snail [C. & B. (1968)]. Trichobilharzia brevis Basch, Schistosoma spindale Montgomery, "various species of trematode…	Eurytrema pancreaticum; Bradybaena similaris; Concephalus maculatus; Postharmostomum gallinum; Trichobilharzia brevis; Schistosoma spindale; Chaetogaster sp.; Indoplanorbis exustus	Fasaiola gigantea;Fasaiola hepatica;Echinostoma malayanum;Echinoparyphium dunni;Echinostoma audyi;E. ilocanum;Aedes aegypti;A. albopictus;and A. togoi		[TREMATODA, OLIGOCHAETA, MOLLUSCA, DIPTERACULICADAE]	larva	parenchyma	parenchyma			horizontal		"Division of binucleate or tetranucleate round schizonts 6 µm or 2.5 µm in diameter. Nuclear division immediately restores the paired nuclear condition"[C. & B.].	"Spindle-shaped sporonts 7.8 µm x 1.5 µm. Sporoblasts 4µm x 1. 5 µm" [C. & B.]. Disporous.	3.5 x 2(fresh)	3.5 x 2 (fresh)			3.5(fresh)	2(fresh)		7.33038285837618 (fresh)			West Malaysia.	When Canning transferred this species to the Genus Nosema, it was necessary to create a new specific name to avoid creating a homonym of Nosema helminthorum Moniez, 1887.	binucleate	2					75 (max)							without clear vacuole when fresh
Nosema euzeti		1982			Euzetes seminulum				larva; adult		fat body; hemoctyes; ovaries; general infection							3.2-4.7 x 1.9-2.6 (fresh), 3.1-4.3 x 1.9-2.5 (stained)	3.95 x 2.25			3.95	2.25		10.4703392657922	elongate; oval		Poland			2
Nosema exigua		1957	Codreanu	[PHYLLOPODA] The brine shrimp Artemia salina (L.)	Artemia salina			[PHYLLOPODA]		intestinal epithelium	intestinal epithelium			horizontal		Schizonts have feeble power of multiplication, being limited to a few intestinal cells.	Spores develop in isolation in minute cytoplasmic alveoli toward the apical pole of the digestive cell.	2.6-3.2 long (fresh)	2.9 (fresh)			2.9(fresh)				ovoid	After iron hematoxylin, there is a black equatorial region and a large clear space at either pole.	Roumania (Tekirghiol).	There is no appreciable hypertrophy of the host cell.	After the Feulgen reaction, a red nucleus, sometimes double, appears in the center.	1; 2												There is a large posterior vacuole.
Nosema frenzelinae		1909	Leger & Duboscq	[GREGARINIDA] Hyperparasite of Cephaloidophora conformis (Diesing) in the crab Pachygrapsus marmoratus Fabricius	Cephaloidophora conformis			[GREGARINIDA]				cytoplasm				Small, uninucleate stages multiply by binary fission and form colonies in the host gregarine.	At the end of the development (fission period) each element becomes the starting point for a spore. Isolated spores produced.	Average length, 2.8	2.8			2.8						France (at Cavaliere on the Mediterranean coast).	The name was published twice in 1909 as new, first(?) 233 in C. R. Acad. Sci. and later(?) in Arch. Frotistenkd. Several "nuclei" were observed in the spore (as in mysoxporidian spores) but these can not all be accepted as nuclei. This species was said to be "monosporous" while Perezia lankesteriae was said to be "disporous." In both cases, each of two cells resulting from a final binary fission …									25
Nosema fuhreri		1981	Purrini & Weiser		Phtiracarus globosus						lymphocytes; gonads		horizontal; vertical	both				2.5-3.0 x 2.0	2.75 x 2.0	2.5 - 3		2.75	2		5.75958653158129	oval; broadly pyriform		Germany			2
Nosema fumiferanae		1955; 2020	Thomson	[LEPIDOPTERA] Choristoneura fumiferana (Clem.). Choristoneura pinus Free [Thomson (1959)]. Ectomyelois ceratoniae [Tosun (2020)]. Experimentally in Archipes cerasivorana and A. fervidana [Thomson (1960)].	Choristoneura fumiferana; Choristoneura pinus; Ectomyelois ceratoniae	Archipes cerasivorana; A. fervidana		[LEPIDOPTERA]		midgut (main infection site, all hosts); fat body; silk gland; epidermis; gonad; hindgut; nerve tissue; haemolymph (E. ceratoniae)	midgut (main infection site, all hosts); fat body; silk gland; epidermis; gonad; hindgut; nerve tissue; haemolymph (E. ceratoniae)			both		All forms have 2 or more nuclei. The most common method of multiplication is binary fission. Sometimes short chains form. Multiple fission or budding of small plasmodia with as many as 12 paired nuclei occurs.	Elongated sporont divides into 2 binucleate sporoblasts which transform into spore.	3-5 x 2 (living); 3.29 ± 0.23 x 1.91 ± 0.23 (fresh); 3.11 ± 0.31 x 1.76 ± 0.23 (fixed)	3.645 x 1.955 (fresh)			3.645 (fresh)	1.955 (fresh)		8.37758040957278 (fresh)	oval		Canada (Ontario).	Nordin and Maddox could not distinguish this from 8 other species of Nosema in Lepidoptera. These included N. bombyais, type species. Thus, this may be N. bombyais.	diplokaryon	2					105	65	85		10-12	11
Nosema fumiferanae (postvittana isolate)		2016			Epiphyas postvittana															3.9 ± 0.1 (fresh)	1.8 ± 0.1 (fresh)	3.9 ± 0.1 (fresh)	1.8		6.6161941284601 (fresh)	elongate ellipsoidal					2								76.340701482232	12-15	13.5
Nosema furnacalis		1988; 1995			Ostrinia nubilalis	Helicoverpa zea			larva		silk gland (of Ostrinia nubilalis)			horizontal												ovoid; ellipsoidal; depression at posterior end (Few Coils type)					2										4 (Few Coils type); 9 (Many Coils type)
Nosema galerucellae		1986			Galerucella luteola																	4.95	2.89		21.647089201689	oval					2	diplokaryotic							72.633622150996	7 - 9	8
Nosema galleriae		1977			Galleria mellonella				all stages (larva primarily infected)		systemic infection; silk glands; Malpighian tubules; fat body; nerves; hemocytes; gonads; midgut epithelium		horizontal (per os)	both						3.1 - 4.6 (live); 2.5 - 5.1 (fixed and stained)	2 - 2.1 (live); 1.8 - 3 (fixed and stained)	3.85 (live); 3.8 (fixed and stained)	2.05 (live); 2.4 (fixed and stained)		8.47163183963962 (live)	ovoid		U.S.A. (California); Russia (St. Petersberg)
Nosema gammari		1930	Ryckeghem	[AMPHIPODA] Gammarus pulex L.	Gammarus pulex			[AMPHIPODA]		tissues around and between muscles and sometimes the periphery of the muscles.	tissues around muscles			horizontal			Spores not seen in any regular arrangement.	1.5 x 3.4	1.5 x 3.4			3.4	1.5		4.00553063332699			Belgium (Louvaine).	It is impossible to judge whether this is a Nosema, but there is no evident reason to exclude it from this genus.														with a large and a small vacuole.
Nosema gasti		1969	McLaughlin	[COLEOPTERA] The boll weevil Anthonomus grandis Boheman, larva and adult. Experimental hosts: [LEPIDOPTERA] Pectinophora gossypiella (Sanders); Heliothis zea (Boddie), larva; H. virescens (F.), larva [McLaughlin (1969)]. [HYMENOPTERA] Bracon mellitor [B. & M.].	Anthonomus grandis	Pectinophora gossypiella;Heliothis zea;H. virescens;larva;Bracon mellitor		[COLEOPTERA, LEPIDOPTERA, LEPIDOPTERA]	larva; adult	infection first in midgut and later generalized.	midgut; general infection					Emerged sporoplasm binucleate. It enters a first schizogony by dividing into uninucleate forms. This type of fission repeats. In a second schizogony, tetranucleate (rarely octonucleate) forms divide into binucleate forms. The final stage, a diplocaryon cell.	Nuclei of a diplocaryon fuse and then undergo 2 divisions. One cytoplasmic division produces 2 binucleate sporoblasts which transform into spores.	4.16 x 2.29, average, in larvae and 4.34 x 2.3, average, in adults (fresh)	4.25 x 2.3 (fresh)			4.25(fresh)	2.3(fresh)		11.7718094723887 (fresh)			U.S.A. (laboratory stocks of insects from Texas and different localities in Mexico).
Nosema gastroideae		1973	Houstounsky & Weiser	[COLEOPTERA] Gastroidea polygoni, all stages. Experimental host Leptinotarsa decemlineata.	Gastroidea polygoni	Leptinotarsa decemlineata		[COLEOPTERA]	all stages	in most tissues, the striated muscles being favored	striated muscles; general infection					Mostly uninucleate. Binucleate forms divide into uninucleate merozoites. The latter develop into ribbonlike forms with two or more nuclei. Each nucleus divides into a diplocaryon. The elongated stage divides to produce uninucleated sporonts.	The uninucleated "sporonts " mature into spores.	3.0-4.8 x 2.5-3 (av. 3.8 x 2.8)	3.8 x 2.8			3.8	2.8		15.5990547226245			Czechoslovakia (Hostivice)	The uninucleate condition of the sporulation stages is not characteristic of Nosema. Possibly suitable methods would reveal a binucleate condition.	uninucleate	1					30	25	27.5
Nosema gibbsi		1960	Thomson	[COLEOPTERA] Gonocephalum arenarium, adult	Gonocephalum arenarium			[COLEOPTERA]	adult	fat body	fat body			horizontal		Merogony by binary fission. Early uninucleate forms 2.5 µm. Binucleate and quadrinucleate forms very common. "Meronts increase in size until they measure about 4.2 µm in diameter (dry fixed) and become pansporoblasts" [Gibbs].	The "pansporoblast" undergoes nuclear division and produces 2 binucleate sporoblasts which separate to form 2 binucleate spores.	3-4 x 2 (from figures)	3.5 x 2			3.5	2		7.33038285837618			South Africa	The author shows a quadrinucleate stage during the transformation of sporoblast into spore but it is highly probable that no such stage occurs in this part of the cycle. This study by Gibbs is one of the first to reveal a modern concept of the function of the polar filament. Both Thomson and Weiser employed a method of citation which incorrectly indicated that Gibbs was author of the specific nam…							100 (max)
Nosema gigantica		1977			Allocreadium fasciatusi				adult		parenchyma			horizontal								7.9 -+ 0.5 (stained)	4.9 -+ 0.3 (stained)		99.3156921567097 (stained)	ellipsoid		India (Andhra Pradesh)			2	diplokaryotic						190
Nosema glossiphoniae		1914	Schroder	[HIRUDINEA] The leech Glossiphonia complanata L.	Glossiphonia complanata			[HIRUDINEA]		muscle cells	muscle cells			horizontal	A particular spot in the posterior region of the body had a white appearance. Infected cells appeared as tubes filled with spores.		Only spores seen.	usually 4 x 2.5 , sometimes 6 x 3	4 x 2.5			4	2.5		13.0899693899575			Germany (Heidelberg)		binucleate	2
Nosema granulosis		1999			Gammarus duebeni				juvenile; adult		gonadal tissue (adult); subcuticular cells (juvenile); systemic infection (embryo); embryo	cytoplasm	vertical (transovarian)	both								3.78 ± 0.15 (fixed and stained)	1.22 ± 0.05 (fixed and stained)		2.94584629852992 (fixed and stained)	ovoid		United Kingdom (White Bay, Isle of Cumbrae)			2	diplokaryotic	0.09 ± 0.01 (filament diameter)	isofilar					11.4982291121386 (fixed and stained)		3
Nosema halesidotidis		1904	Lutz & Splendore	[LEPIDOPTERA] Halesidotis sp.	Halesidotis sp.			[LEPIDOPTERA]										5 x 2.5 (from figures)	5 x 2.5			5	2.5		16.3624617374468		Said to be similar to that of N. lophocampae	Brazil (near Sao Paulo).	This is a very poorly described species. Weiser, for reasons not clear, treated this as a synonym of N. erippi L. & S., 1903, but confusion might be avoided by treating it as a separate species until we get more information.
[truncated: 699 more rows]
[truncated: 21 more columns]
